# Supplementary material for: Methyl (S p)-2-(diphenyl­phosphino)ferrocene-1-carboxyl­ate
Source: Acta Crystallogr Sect E Struct Rep Online. 2009 Sep 16;65(Pt 10):m1216. doi: 10.1107/S1600536809036654 (PMC2970334; doi:10.1107/S1600536809036654)
Supplement: Supplementary file 2 [file e-65-m1216-Isup2.hkl]

# 
# h,k,l, Fc-squared, Fo-squared, sigma(Fo-squared) and status flag 
# 
data_I
_shelx_title ' jt-ester, 150 K, P212121' 
_shelx_refln_list_code          4 
_shelx_F_calc_maximum      133.21 
_exptl_crystal_F_000       888.00 
_reflns_d_resolution_high  0.7699 
 
loop_ 
 _symmetry_equiv_pos_as_xyz 
 'x, y, z' 
 '-x+1/2, -y, z+1/2' 
 'x+1/2, -y+1/2, -z' 
 '-x, y+1/2, -z+1/2' 
 
_cell_length_a    10.6867 
_cell_length_b    12.9015 
_cell_length_c    14.1042 
_cell_angle_alpha  90.000 
_cell_angle_beta   90.000 
_cell_angle_gamma  90.000 
 
_shelx_F_squared_multiplier     1.000 
 
loop_ 
 _refln_index_h 
 _refln_index_k 
 _refln_index_l 
 _refln_F_squared_calc 
 _refln_F_squared_meas 
 _refln_F_squared_sigma 
 _refln_observed_status 
   2   0   0     3110.46     3170.41     49.83 o 
   4   0   0      778.19      815.28     13.61 o 
   6   0   0     4254.50     4269.57     68.94 o 
   8   0   0     2514.90     2512.96     42.65 o 
  10   0   0     4731.84     4855.44     85.36 o 
  12   0   0     1461.62     1565.18     45.78 o 
   1   1   0     7572.88     7823.37    120.39 o 
   2   1   0    12297.98    11488.53    134.96 o 
   3   1   0       65.33       55.80      1.53 o 
   4   1   0     3470.98     3313.80     37.24 o 
   5   1   0     3211.20     3506.55     40.31 o 
   6   1   0     6207.32     5931.31     68.16 o 
   7   1   0       18.69       11.58      1.74 o 
   8   1   0     1170.62     1161.67     15.09 o 
   9   1   0     1567.23     1577.34     21.63 o 
  10   1   0       26.02       22.53      2.90 o 
  11   1   0       83.87       95.41      5.65 o 
  12   1   0       50.80       40.71      4.34 o 
  13   1   0       51.58       38.57      9.09 o 
   1   2   0      314.53      307.79      5.39 o 
   2   2   0     6332.99     6314.73    100.07 o 
   3   2   0      762.06      661.94      9.64 o 
   4   2   0     7662.27     7778.29     93.03 o 
   5   2   0     4042.75     3762.97     45.92 o 
   6   2   0       25.51       47.95      2.35 o 
   7   2   0      284.77      261.87      4.95 o 
   8   2   0     2563.39     2598.99     36.43 o 
   9   2   0      175.75      164.17      4.37 o 
  10   2   0      355.66      345.29      7.59 o 
  11   2   0       29.88       27.83      3.42 o 
  12   2   0        7.01       12.16      4.02 o 
  13   2   0      159.93      148.45     12.86 o 
   1   3   0     2445.76     2401.63     35.04 o 
   2   3   0     2904.13     2898.64     42.13 o 
   3   3   0     1253.90     1292.78     19.57 o 
   4   3   0        7.75       10.13      1.74 o 
   5   3   0      128.25      162.00      3.91 o 
   6   3   0     1118.70     1176.81     16.33 o 
   7   3   0     2482.27     2607.67     36.48 o 
   8   3   0      703.39      684.90     11.58 o 
   9   3   0      596.12      636.80     11.18 o 
  10   3   0      253.16      275.24      6.78 o 
  11   3   0      552.06      577.27     13.90 o 
  12   3   0      891.98      947.55     25.13 o 
  13   3   0       82.43       65.87     11.32 o 
   0   4   0     3113.01     3071.53     56.58 o 
   1   4   0      712.77      802.69     14.45 o 
   2   4   0     1475.55     1601.75     24.52 o 
   3   4   0    10589.76    10577.18    147.00 o 
   4   4   0       47.63       32.69      2.35 o 
   5   4   0     2399.92     2355.16     31.39 o 
   6   4   0      113.50      108.44      3.53 o 
   7   4   0     1218.90     1222.76     19.05 o 
   8   4   0        2.09        4.02      2.87 o 
   9   4   0      898.77      902.00     16.36 o 
  10   4   0      330.23      329.04      9.27 o 
  11   4   0     1221.97     1334.70     31.07 o 
  12   4   0       16.74        8.66      5.21 o 
  13   4   0      500.22      546.64     26.26 o 
   1   5   0       56.95      102.85      3.45 o 
   2   5   0       58.08       32.49      2.32 o 
   3   5   0     3481.28     3362.96     43.43 o 
   4   5   0       36.15       24.35      2.69 o 
   5   5   0      450.37      490.84      8.28 o 
   6   5   0     1782.54     1869.53     25.02 o 
   7   5   0     3443.49     3532.78     46.53 o 
   8   5   0      174.15      163.31      5.21 o 
   9   5   0        5.54        8.66      3.21 o 
  10   5   0        9.05        3.76      4.34 o 
  11   5   0      166.82      153.87      8.45 o 
  12   5   0       94.23       80.12      8.22 o 
  13   5   0     1029.42      919.46     41.29 o 
   1   6   0     3716.97     3972.49     55.77 o 
   2   6   0     3209.79     3243.64     52.32 o 
   3   6   0      971.62      898.93     15.32 o 
   4   6   0      161.76      149.26      4.17 o 
   5   6   0     4093.71     4211.95     57.42 o 
   6   6   0      322.72      261.87      6.60 o 
   7   6   0      289.89      264.62      6.63 o 
   8   6   0       52.86       55.80      4.05 o 
   9   6   0       22.38       22.21      4.00 o 
  10   6   0      458.87      487.83     14.27 o 
  11   6   0      331.10      329.65     11.73 o 
  12   6   0      197.87      214.15     13.96 o 
   1   7   0     3518.47     3268.89     46.70 o 
   2   7   0     3804.98     3688.21     59.94 o 
   3   7   0      173.45      196.11      5.73 o 
   4   7   0     1970.23     1933.34     29.94 o 
   5   7   0        6.21       13.64      2.90 o 
   6   7   0      287.30      275.24      6.78 o 
   7   7   0      428.15      423.93      9.82 o 
   8   7   0     1093.52     1101.01     22.58 o 
   9   7   0      649.39      583.85     15.64 o 
  10   7   0       95.25       81.02      6.75 o 
  11   7   0      858.31      899.97     27.57 o 
  12   7   0      173.52      133.11     12.16 o 
   0   8   0    15221.83    15185.83    335.50 o 
   1   8   0     4821.57     4812.84     68.48 o 
   2   8   0     4734.65     4969.93     71.98 o 
   3   8   0      428.28      451.70     10.13 o 
   4   8   0       23.70       19.43      3.74 o 
   5   8   0     2449.43     2533.49     41.12 o 
   6   8   0        3.95        8.37      3.74 o 
   7   8   0       26.08       24.70      5.59 o 
   8   8   0     1004.11      983.48     21.34 o 
   9   8   0      341.06      342.13     11.96 o 
  10   8   0     3006.64     3058.36     67.75 o 
  11   8   0      360.77      347.81     15.23 o 
  12   8   0      355.82      323.48     20.21 o 
   1   9   0      491.50      541.08     11.87 o 
   2   9   0       56.64       55.80      3.30 o 
   3   9   0       92.25       87.91      4.14 o 
   4   9   0     2811.22     2840.30     47.17 o 
   5   9   0        6.58       10.45      5.82 o 
   6   9   0     1784.09     1919.88     41.75 o 
   7   9   0        0.83       -5.21      5.21 o 
   8   9   0       68.45       60.46      5.82 o 
   9   9   0      113.90      122.71      7.90 o 
  10   9   0      117.16       90.80      8.11 o 
  11   9   0        4.39        8.08      6.08 o 
   1  10   0      831.45      822.09     17.58 o 
   2  10   0     2091.90     2131.19     39.26 o 
   3  10   0       16.52       18.24      3.47 o 
   4  10   0       16.86       18.24      2.90 o 
   5  10   0     2486.07     2586.85     65.79 o 
   6  10   0        2.14       -1.45      4.63 o 
   7  10   0      317.52      310.77     13.20 o 
   8  10   0        5.56        6.34      6.34 o 
   9  10   0      166.39      163.31      9.12 o 
  10  10   0      981.50      971.78     31.82 o 
  11  10   0      222.12      174.37     14.82 o 
   1  11   0      250.06      243.48      8.48 o 
   2  11   0     1527.78     1575.98     36.48 o 
   3  11   0      227.78      225.76      9.73 o 
   4  11   0       47.31       61.27      4.26 o 
   5  11   0        2.69        6.08      2.61 o 
   6  11   0      143.71      135.48      5.94 o 
   7  11   0      108.29      126.50      9.96 o 
   8  11   0      529.21      521.48     20.21 o 
   9  11   0      134.24      120.45      8.60 o 
  10  11   0      122.74      114.92      9.12 o 
   0  12   0      441.09      484.07     24.70 o 
   1  12   0       38.08       24.84      6.95 o 
   2  12   0        8.66        1.16      5.47 o 
   3  12   0      875.82      995.26     30.06 o 
   4  12   0      271.22      280.92     13.12 o 
   5  12   0      495.26      541.86     27.74 o 
   6  12   0      167.07      167.68     14.54 o 
   7  12   0      133.04      123.09     10.57 o 
   8  12   0       11.82       23.69      8.60 o 
   9  12   0      108.08       95.41      9.29 o 
   1  13   0       38.82       33.27      6.86 o 
   2  13   0      287.56      262.42     13.23 o 
   3  13   0      343.07      374.97     17.14 o 
   4  13   0      457.74      470.69     18.47 o 
   5  13   0       34.22       39.00     11.90 o 
   6  13   0       85.16       86.00     16.74 o 
   7  13   0      170.98      153.03     13.46 o 
   8  13   0       16.58        4.60      8.40 o 
   1  14   0      120.34      117.12      9.93 o 
   2  14   0      187.61      189.51     12.65 o 
   3  14   0      358.26      402.47     18.44 o 
   4  14   0      302.88      306.57     17.29 o 
   5  14   0       70.90       51.08     12.39 o 
   6  14   0       45.04       39.44     12.83 o 
   7  14   0       64.50       73.26     11.64 o 
   1  15   0      369.19      381.60     19.95 o 
   2  15   0     1131.29     1172.12     46.62 o 
   3  15   0      256.53      212.15     16.36 o 
   4  15   0      176.48      168.58     13.70 o 
   5  15   0       19.79       33.07     18.59 o 
   6  15   0      161.37      170.34     20.44 o 
   0  16   0     1410.50     1541.03     86.84 o 
   1  16   0      407.08      366.45     20.85 o 
   2  16   0      367.21      325.94     20.27 o 
   3  16   0       28.39       19.11      9.24 o 
   4  16   0      152.32      144.72     14.74 o 
   1   0   1      214.59      235.06      3.65 o 
   2   0   1     1023.87      964.37     10.57 o 
   3   0   1     3104.01     3162.74     36.37 o 
   4   0   1      488.00      443.07      5.73 o 
   5   0   1     4377.71     4183.28     46.21 o 
   6   0   1       24.73       10.68      1.45 o 
   7   0   1     1473.94     1270.83     15.78 o 
   8   0   1      183.62      180.71      3.65 o 
   9   0   1      465.77      463.34      7.33 o 
  10   0   1      182.13      168.11      4.86 o 
  11   0   1       21.56        8.98      3.47 o 
  12   0   1      368.73      371.69     11.15 o 
  13   0   1       64.37       53.28      7.21 o 
 -13   1   1      196.33      198.98     10.57 o 
 -12   1   1       17.22       11.58      3.71 o 
 -11   1   1     1559.59     1594.95     31.27 o 
 -10   1   1      530.18      530.05     10.19 o 
  -9   1   1     3558.61     3579.48     42.77 o 
  -8   1   1      123.07      121.58      3.01 o 
  -7   1   1     1687.33     1698.52     21.05 o 
  -6   1   1       55.19       32.11      1.74 o 
  -5   1   1      526.90      531.61      7.06 o 
  -4   1   1     1619.67     1635.98     19.28 o 
  -3   1   1     3540.18     3454.34     38.02 o 
  -2   1   1     3323.58     3376.77     43.52 o 
  -1   1   1    15383.88    14066.53    431.89 o 
   0   1   1     1571.88     1685.92     23.74 o 
   1   1   1    15667.68    14612.58    316.77 o 
   2   1   1     3216.26     3253.34     42.71 o 
   3   1   1     3365.52     3286.43     39.03 o 
   4   1   1     1638.40     1635.98     20.64 o 
   5   1   1      499.04      511.40      6.92 o 
   6   1   1       54.32       30.95      1.71 o 
   7   1   1     1483.76     1485.44     19.69 o 
   8   1   1      106.56      102.15      3.45 o 
   9   1   1     3520.25     3534.81     46.53 o 
  10   1   1      511.09      510.65      9.99 o 
  11   1   1     1602.02     1594.95     28.55 o 
  12   1   1       15.97       15.98      4.34 o 
  13   1   1      219.68      193.74     10.89 o 
 -13   2   1      235.73      227.82     12.33 o 
 -12   2   1      585.82      623.98     15.29 o 
 -11   2   1      198.21      209.20      7.38 o 
 -10   2   1      588.58      593.75     10.77 o 
  -9   2   1     1034.73     1009.28     14.04 o 
  -8   2   1      901.02      872.61     13.06 o 
  -7   2   1     1970.83     1948.31     25.54 o 
  -6   2   1     1120.93     1200.27     15.32 o 
  -5   2   1     1870.13     1869.53     23.54 o 
  -4   2   1      560.39      602.90      8.37 o 
  -3   2   1     4111.74     4054.43     52.00 o 
  -2   2   1     5849.93     5552.27     78.61 o 
   2   2   1     6129.59     5926.07     91.70 o 
   3   2   1     3989.67     3966.06     47.14 o 
   4   2   1      501.38      553.01      7.99 o 
   5   2   1     1677.47     1662.24     20.82 o 
   6   2   1     1073.17     1127.13     14.85 o 
   7   2   1     2108.88     2064.16     26.29 o 
   8   2   1      795.05      773.09     11.35 o 
   9   2   1     1016.84     1007.11     15.11 o 
  10   2   1      576.89      581.38     12.31 o 
  11   2   1      193.64      205.29      9.27 o 
  12   2   1      639.69      673.37     19.43 o 
  13   2   1      188.64      182.53     10.57 o 
 -13   3   1      249.64      189.51     14.04 o 
 -12   3   1      128.06      135.48      6.75 o 
 -11   3   1      186.95      179.35      6.83 o 
 -10   3   1      247.09      256.95      7.09 o 
  -9   3   1       86.20       76.79      4.17 o 
  -8   3   1      181.51      190.90      4.69 o 
  -7   3   1      252.73      218.15      4.52 o 
  -6   3   1     5030.24     5180.86     63.70 o 
  -5   3   1     2407.26     2421.70     30.14 o 
  -4   3   1     5613.75     5628.62     71.49 o 
  -3   3   1      157.35      174.80      3.16 o 
  -2   3   1     1595.44     1543.73     25.39 o 
  -1   3   1     6867.96     6989.00    110.95 o 
   0   3   1     2128.46     2169.07     31.71 o 
   1   3   1     7214.74     7337.51    102.04 o 
   2   3   1     1329.83     1323.53     22.30 o 
   3   3   1      207.67      218.15     10.05 o 
   4   3   1     5309.51     5296.62     69.35 o 
   5   3   1     2436.96     2490.84     33.96 o 
   6   3   1     5092.61     5262.02     69.12 o 
   7   3   1      272.20      240.82      5.27 o 
   8   3   1      263.19      260.77     11.00 o 
   9   3   1       56.34       44.27      3.85 o 
  10   3   1      246.45      244.55      6.92 o 
  11   3   1      197.43      183.46      8.74 o 
  12   3   1      134.25      141.47      8.51 o 
  13   3   1      260.63      235.58     15.66 o 
 -13   4   1      105.72       93.09     11.18 o 
 -12   4   1      253.30      282.63     16.59 o 
 -11   4   1       16.24       15.06      4.89 o 
 -10   4   1      159.39      157.69      5.56 o 
  -9   4   1      224.76      215.66      5.50 o 
  -8   4   1     1339.99     1430.86     20.59 o 
  -7   4   1      892.58      904.06     13.29 o 
  -6   4   1     1085.90     1088.62     14.59 o 
  -5   4   1       23.06       19.11      2.08 o 
  -4   4   1     1993.04     2065.70     27.85 o 
  -3   4   1     1510.49     1558.47     24.18 o 
  -2   4   1     2166.96     2255.50     43.63 o 
  -1   4   1     1732.49     1777.97     28.69 o 
   0   4   1    13135.54    13118.40    183.20 o 
   1   4   1     1680.26     1688.70     25.16 o 
   2   4   1     2586.98     2689.99     38.83 o 
   3   4   1     1487.42     1484.14     24.90 o 
   4   4   1     2007.86     2073.46     30.98 o 
   5   4   1       23.27       17.08      2.26 o 
   6   4   1     1154.40     1153.56     17.34 o 
   7   4   1      890.82      895.89     14.27 o 
   8   4   1     1167.09     1204.98     20.09 o 
   9   4   1      236.10      223.71      6.63 o 
  11   4   1       17.00       15.06      4.63 o 
  12   4   1      237.37      248.81     11.81 o 
  13   4   1      106.32       96.07     12.33 o 
 -13   5   1      262.26      253.12     16.24 o 
 -12   5   1      784.46      803.67     33.76 o 
 -11   5   1      108.92      103.89      7.64 o 
 -10   5   1     1116.83     1154.72     24.29 o 
  -9   5   1      336.67      329.04      8.02 o 
  -8   5   1      705.83      727.40     13.78 o 
  -7   5   1      247.34      226.77      5.13 o 
  -6   5   1     1424.86     1486.77     20.99 o 
  -5   5   1      666.14      701.92     11.73 o 
  -4   5   1     5948.44     6097.57     79.71 o 
  -3   5   1     1728.32     1701.33     28.09 o 
  -2   5   1      765.59      749.61     13.99 o 
  -1   5   1     4251.04     4329.82     69.43 o 
   0   5   1     2098.77     1966.38     33.21 o 
   1   5   1     4494.88     4549.76     59.68 o 
   2   5   1      686.97      641.96      8.63 o 
   3   5   1     1772.09     1821.29     30.49 o 
   4   5   1     6459.18     6768.83    106.41 o 
   5   5   1      649.22      676.91     11.52 o 
   6   5   1     1255.72     1296.45     19.60 o 
   7   5   1      257.42      234.01      5.73 o 
   8   5   1      598.30      616.36     11.84 o 
   9   5   1      285.43      259.67      7.67 o 
  10   5   1     1121.76     1159.35     26.64 o 
  11   5   1      107.40      105.63      8.40 o 
  12   5   1      862.67      921.55     28.93 o 
  13   5   1      274.06      263.52     18.24 o 
 -12   6   1      356.73      340.86     18.21 o 
 -11   6   1      231.31      229.35      9.79 o 
 -10   6   1      550.42      553.82     16.01 o 
  -9   6   1      464.24      448.08     11.52 o 
  -8   6   1      742.82      725.58     13.75 o 
  -7   6   1     1379.98     1381.12     21.51 o 
  -6   6   1      424.62      462.61      8.77 o 
  -5   6   1      851.38      886.74     14.19 o 
  -4   6   1        5.42       12.77      2.55 o 
  -3   6   1     2472.76     2637.29     43.69 o 
  -2   6   1     3313.88     3319.67     54.90 o 
  -1   6   1     3577.74     3715.11     60.17 o 
   0   6   1     4318.67     4218.58     68.54 o 
   1   6   1     3616.94     3771.34     50.15 o 
   2   6   1     3122.70     3082.88     41.58 o 
   3   6   1     2530.22     2712.98     37.24 o 
   4   6   1        1.73        4.89      2.63 o 
   5   6   1      992.13     1029.92     17.49 o 
   6   6   1      382.66      413.48      8.31 o 
   7   6   1     1339.59     1349.67     22.50 o 
   8   6   1      862.68      867.60     17.05 o 
   9   6   1      478.25      465.54     11.76 o 
  10   6   1      583.31      589.61     16.53 o 
  11   6   1      251.35      246.67     10.68 o 
  12   6   1      299.96      312.57     13.84 o 
 -12   7   1       58.55       41.14     10.48 o 
 -11   7   1      750.01      735.68     24.00 o 
 -10   7   1       44.66       31.53      6.11 o 
  -9   7   1     1830.04     1850.45     41.00 o 
  -8   7   1       81.55       81.33      4.29 o 
  -7   7   1      188.85      189.51      9.38 o 
  -6   7   1      203.02      189.97      5.62 o 
  -5   7   1      872.69      847.65     14.85 o 
  -4   7   1      506.49      475.87      8.92 o 
  -3   7   1     1598.41     1499.92     26.35 o 
  -2   7   1        8.74       12.39      2.63 o 
  -1   7   1    13761.11    14248.74    223.44 o 
   0   7   1      977.08      945.43     14.65 o 
   1   7   1    13411.81    13689.68    191.13 o 
   2   7   1       18.14       22.06      2.55 o 
   3   7   1     1528.30     1412.91     19.20 o 
   4   7   1      525.70      504.51      9.93 o 
   5   7   1      858.00      833.84     14.74 o 
   6   7   1      143.73      132.70      4.69 o 
   7   7   1      230.49      232.97      6.75 o 
   8   7   1       79.49       89.50      5.79 o 
   9   7   1     1948.11     1979.99     39.38 o 
  10   7   1       50.27       44.04      6.11 o 
  11   7   1      773.59      729.26     23.89 o 
  12   7   1       69.65       62.60      7.53 o 
 -12   8   1        5.57        8.98     10.71 o 
 -11   8   1      124.83      119.70      8.57 o 
 -10   8   1       94.94       98.42      7.09 o 
  -9   8   1      233.29      245.07      9.58 o 
  -8   8   1       11.91       15.06      4.63 o 
  -7   8   1     2133.93     2244.20     48.35 o 
  -6   8   1      173.56      166.37      6.57 o 
  -5   8   1     2141.85     2118.63     34.46 o 
  -4   8   1      223.12      212.64      6.95 o 
  -3   8   1     1731.59     1753.65     31.36 o 
  -2   8   1      832.98      856.60     15.93 o 
  -1   8   1     1815.57     1860.70     32.28 o 
   0   8   1      313.72      319.23      6.69 o 
   1   8   1     1836.43     1863.65     27.91 o 
   2   8   1      846.40      857.58     16.94 o 
   3   8   1     1822.12     1873.93     25.05 o 
   4   8   1      231.19      226.28      5.62 o 
   5   8   1     2064.37     2045.66     35.41 o 
   6   8   1      200.03      195.16      8.08 o 
   7   8   1     2185.05     2281.41     48.76 o 
   8   8   1       13.19        6.69      4.31 o 
   9   8   1      232.29      232.45      9.35 o 
  10   8   1       91.73       78.90      7.56 o 
  11   8   1      102.37       92.11      8.83 o 
  12   8   1        5.17      -10.19     10.19 o 
 -11   9   1      782.40      805.58     34.77 o 
 -10   9   1      413.68      451.70     17.37 o 
  -9   9   1     1644.18     1655.32     38.77 o 
  -8   9   1        6.33        2.61      4.34 o 
  -7   9   1      420.26      438.06     17.08 o 
  -6   9   1      306.90      305.39     10.11 o 
  -5   9   1      421.87      388.95     12.74 o 
  -4   9   1      534.67      525.36     12.48 o 
  -3   9   1      256.63      276.37      7.93 o 
  -2   9   1      309.51      313.78      7.85 o 
  -1   9   1     6638.76     6810.90     98.30 o 
   0   9   1      341.75      302.43      7.09 o 
   1   9   1     6758.64     6839.02    112.58 o 
   2   9   1      315.51      318.01      7.88 o 
   3   9   1      308.18      322.88      7.96 o 
   4   9   1      564.83      555.41     10.42 o 
   5   9   1      433.16      418.34     11.15 o 
   6   9   1      255.47      211.66      8.92 o 
   7   9   1      420.58      400.45     12.94 o 
   8   9   1        9.08        8.98      6.11 o 
   9   9   1     1591.93     1622.25     38.39 o 
  10   9   1      416.37      405.92     15.78 o 
  11   9   1      761.50      755.20     26.18 o 
 -11  10   1       87.34       49.86     21.40 o 
 -10  10   1      630.58      615.52     21.95 o 
  -9  10   1      102.58       94.07      8.25 o 
  -8  10   1      287.53      291.86     13.96 o 
  -7  10   1     1161.04     1175.62     35.01 o 
  -6  10   1      363.71      373.66     15.78 o 
  -5  10   1     1075.04     1093.10     33.76 o 
  -4  10   1      275.61      269.08      9.50 o 
  -3  10   1     1344.93     1330.97     26.06 o 
  -2  10   1      499.60      523.79     10.92 o 
  -1  10   1      491.38      472.17     10.37 o 
   0  10   1      902.19      894.88     18.33 o 
   1  10   1      509.78      502.97     12.22 o 
   2  10   1      485.11      514.50     12.36 o 
   3  10   1     1157.88     1159.35     26.64 o 
   4  10   1      313.09      329.65     11.12 o 
   5  10   1     1212.93     1207.36     34.28 o 
   6  10   1      364.46      361.91     14.88 o 
   7  10   1     1186.70     1192.01     35.24 o 
   8  10   1      315.88      280.37     10.83 o 
   9  10   1      100.46       90.48      8.43 o 
  10  10   1      591.65      597.92     22.47 o 
  11  10   1       97.32       86.63     10.13 o 
 -10  11   1      126.63      116.02      9.15 o 
  -9  11   1      176.39      176.16     15.35 o 
  -8  11   1       47.95       49.14     10.97 o 
  -7  11   1        2.16        2.61      6.66 o 
  -6  11   1     1241.92     1282.99     39.00 o 
  -5  11   1      152.37      156.85      9.38 o 
  -4  11   1     1292.99     1474.96     40.51 o 
  -3  11   1       99.70       86.95      5.39 o 
  -2  11   1       69.84       79.51      4.55 o 
  -1  11   1        5.83        3.19      3.47 o 
   0  11   1      765.88      754.27     17.75 o 
   1  11   1       13.77       11.58      4.98 o 
   2  11   1      114.78      125.37      7.24 o 
   3  11   1      109.36       94.39      6.60 o 
   4  11   1     1251.56     1340.93     32.40 o 
   5  11   1      153.81      154.30      9.29 o 
   6  11   1     1218.99     1229.91     53.71 o 
   7  11   1        4.12        6.08      6.63 o 
   8  11   1       70.32       84.11     10.31 o 
   9  11   1      148.75      144.72     10.66 o 
  10  11   1      124.77      103.20      9.67 o 
  -9  12   1       12.73        4.89      7.82 o 
  -8  12   1      642.82      683.13     29.36 o 
  -7  12   1        4.07        7.50      8.11 o 
  -6  12   1      290.97      269.63     13.96 o 
  -5  12   1       92.38       88.86      5.76 o 
  -4  12   1      182.55      181.17      8.25 o 
  -3  12   1      232.52      212.64      8.95 o 
  -2  12   1      337.95      368.42     14.36 o 
  -1  12   1      410.56      418.34     16.01 o 
   0  12   1       54.42       64.77      7.93 o 
   1  12   1      386.52      364.51     11.70 o 
   2  12   1      408.82      435.22     14.19 o 
   3  12   1      214.91      199.96      9.61 o 
   4  12   1      196.68      210.18     11.35 o 
   5  12   1       93.65       92.42     11.78 o 
   6  12   1      310.06      316.19     21.77 o 
   7  12   1        4.39        5.76      7.18 o 
   8  12   1      556.95      592.94     26.52 o 
   9  12   1       16.53       26.93      8.66 o 
  -8  13   1       85.42      119.70     14.54 o 
  -7  13   1      157.27      137.04     12.36 o 
  -6  13   1      515.64      519.13     24.03 o 
  -5  13   1      271.53      239.25     13.70 o 
  -4  13   1     1136.75     1160.51     37.09 o 
  -3  13   1       40.46       30.78      7.18 o 
  -2  13   1      552.96      635.94     23.16 o 
  -1  13   1      931.93      954.90     30.49 o 
   0  13   1       91.53       84.11      9.06 o 
   1  13   1      987.84     1007.11     31.33 o 
   2  13   1      534.82      581.38     21.34 o 
   3  13   1       36.94       40.28      8.43 o 
   4  13   1     1076.64     1152.40     36.98 o 
   5  13   1      267.40      272.44     21.92 o 
   6  13   1      562.06      575.65     35.93 o 
   7  13   1      145.64      102.15     12.05 o 
   8  13   1      105.70       85.68     12.60 o 
  -7  14   1      254.00      236.10     17.78 o 
  -6  14   1      319.31      298.29     17.63 o 
  -5  14   1       60.51       39.84      9.87 o 
  -4  14   1      240.94      236.10     13.61 o 
  -3  14   1      707.34      747.73     26.99 o 
  -2  14   1      880.70      930.84     31.16 o 
  -1  14   1      493.46      496.89     20.47 o 
   0  14   1      288.56      307.79     15.52 o 
   1  14   1      520.13      503.76     20.62 o 
   2  14   1      824.61      903.04     30.69 o 
   3  14   1      670.79      705.54     26.20 o 
   4  14   1      254.63      251.50     14.04 o 
   5  14   1       75.86       66.42     13.32 o 
   6  14   1      301.93      302.43     24.84 o 
   7  14   1      288.87      273.57     18.01 o 
  -6  15   1      239.93      234.01     17.69 o 
  -5  15   1        9.26      -10.77     10.77 o 
  -4  15   1      253.48      235.06     16.19 o 
  -3  15   1      193.80      208.21     15.23 o 
  -2  15   1      177.47      163.74     13.49 o 
  -1  15   1     1001.15     1106.65     40.77 o 
   0  15   1      282.24      322.27     17.72 o 
   1  15   1      930.60     1007.11     41.03 o 
   2  15   1      205.71      181.63     12.86 o 
   3  15   1      190.34      201.87     14.01 o 
   4  15   1      289.34      250.43     18.30 o 
   5  15   1       11.61       12.77     12.39 o 
   6  15   1      213.47      187.16     22.35 o 
  -4  16   1       32.12       30.03     11.00 o 
  -3  16   1      549.30      546.64     27.85 o 
  -2  16   1       57.37       41.38     10.08 o 
  -1  16   1       63.12       56.81     11.55 o 
   0  16   1      120.47      137.45     14.36 o 
   1  16   1       58.58       43.37     11.64 o 
   2  16   1       61.61       44.94     10.05 o 
   3  16   1      599.25      605.42     28.46 o 
   4  16   1       37.11       36.28     10.45 o 
   0   0   2     7940.04     7244.50    127.46 o 
   1   0   2     2553.21     2341.95     28.00 o 
   3   0   2     1761.05     1809.68     21.72 o 
   4   0   2     5840.07     5819.14     62.31 o 
   5   0   2      242.04      256.95      3.82 o 
   6   0   2     1566.05     1557.13     17.46 o 
   7   0   2      368.62      403.17      5.47 o 
   8   0   2     1437.27     1338.44     16.19 o 
   9   0   2     1966.87     1925.84     23.89 o 
  10   0   2     1901.33     1851.89     26.35 o 
  11   0   2      147.89      154.73      6.34 o 
  12   0   2      275.85      266.30     11.12 o 
  13   0   2       72.91       79.19      7.59 o 
 -13   1   2       45.53       28.38      6.72 o 
 -12   1   2      357.49      352.90     12.16 o 
 -11   1   2       85.04       77.11      4.78 o 
 -10   1   2      158.82      162.87      4.78 o 
  -9   1   2      144.11      134.67      3.56 o 
  -8   1   2     2376.38     2337.03     26.32 o 
  -7   1   2     1930.49     2027.22     22.99 o 
  -6   1   2     2078.80     1943.83     20.99 o 
  -5   1   2      352.67      321.66      4.29 o 
  -4   1   2     1447.26     1443.78     16.82 o 
  -3   1   2     1118.74     1137.43     14.91 o 
  -2   1   2    13470.63    13329.71    184.67 o 
  -1   1   2      418.03      383.59      5.33 o 
   1   1   2      391.96      359.33      5.82 o 
   2   1   2    13040.10    13180.83    168.00 o 
   3   1   2      990.92     1012.52     13.00 o 
   4   1   2     1220.01     1213.27     15.40 o 
   5   1   2      377.38      349.72      5.10 o 
   6   1   2     2216.89     2084.31     24.87 o 
   7   1   2     2033.36     2140.63     25.19 o 
   8   1   2     2399.99     2383.33     29.91 o 
   9   1   2      170.24      156.01      4.26 o 
  10   1   2      163.42      171.67      4.89 o 
  11   1   2       73.10       68.94      6.49 o 
  12   1   2      361.36      355.48     12.19 o 
  13   1   2       35.22       37.12      6.43 o 
 -13   2   2      293.21      314.97     14.51 o 
 -12   2   2      295.53      291.86     11.64 o 
 -11   2   2      531.07      542.67     13.46 o 
 -10   2   2      905.13      919.46     16.50 o 
  -9   2   2      427.33      426.74      7.04 o 
  -8   2   2      342.26      315.58      6.05 o 
  -7   2   2      618.30      569.95      8.14 o 
  -6   2   2      228.01      267.40      5.01 o 
  -5   2   2     1590.22     1546.39     20.07 o 
  -4   2   2       11.83       20.33      1.39 o 
  -3   2   2     2454.14     2465.42     35.50 o 
  -2   2   2     2983.20     2946.47     42.48 o 
  -1   2   2     1070.16     1094.23     16.88 o 
   0   2   2    17745.37    16834.52    300.26 o 
   1   2   2     1011.62     1035.40     19.72 o 
   2   2   2     2839.41     2856.66     38.19 o 
   3   2   2     2435.59     2463.74     30.40 o 
   4   2   2       21.78       34.25      1.80 o 
   5   2   2     1520.90     1477.59     19.63 o 
   6   2   2      279.87      304.81      5.94 o 
   7   2   2      686.78      640.25     10.34 o 
   8   2   2      257.76      240.82      5.27 o 
   9   2   2      369.39      378.93      7.96 o 
  10   2   2      876.91      892.82     16.27 o 
  11   2   2      515.06      502.97     14.51 o 
  12   2   2      331.29      320.44     12.19 o 
  13   2   2      266.89      286.07     14.39 o 
 -13   3   2      265.99      239.25     13.17 o 
 -12   3   2       33.41       33.07      6.46 o 
 -11   3   2      317.74      342.13     10.08 o 
 -10   3   2      349.06      350.35      8.28 o 
  -9   3   2     1723.35     1719.63     26.81 o 
  -8   3   2      148.54      149.70      4.17 o 
  -7   3   2     1308.88     1302.56     17.20 o 
  -6   3   2     1155.78     1214.45     16.59 o 
  -5   3   2      700.00      657.56      9.61 o 
  -4   3   2     1930.42     1909.46     28.26 o 
  -3   3   2      667.09      590.45     10.74 o 
  -2   3   2      337.01      323.48      5.50 o 
   0   3   2      675.32      717.36     10.94 o 
   1   3   2      919.72      852.63     12.91 o 
   2   3   2      403.31      384.26      6.66 o 
   3   3   2      741.28      660.20     10.48 o 
   4   3   2     1968.00     1964.88     25.65 o 
   5   3   2      714.54      683.13      9.79 o 
   6   3   2     1205.19     1285.42     17.08 o 
   7   3   2     1227.68     1207.36     17.75 o 
   8   3   2      114.13      114.92      4.02 o 
   9   3   2     1491.51     1478.90     22.24 o 
  10   3   2      299.53      298.29      7.64 o 
  11   3   2      285.67      280.92      9.12 o 
  12   3   2       43.95       50.58      7.27 o 
  13   3   2      301.43      289.55     13.90 o 
 -13   4   2      684.90      653.22     32.17 o 
 -12   4   2      481.23      493.10     18.13 o 
 -11   4   2      142.72      132.70      6.28 o 
 -10   4   2      216.23      191.85      5.65 o 
  -9   4   2      326.66      325.94      8.60 o 
  -8   4   2      729.70      714.61     10.92 o 
  -7   4   2     1270.22     1263.56     16.94 o 
  -6   4   2      669.00      742.17     10.19 o 
  -5   4   2     9930.62    10065.51    129.75 o 
  -4   4   2       35.08       36.28      2.26 o 
  -3   4   2     2597.06     2545.48     34.34 o 
  -2   4   2      634.89      648.01     12.13 o 
  -1   4   2      661.51      672.51     10.60 o 
   0   4   2     4052.62     3897.79     61.62 o 
   1   4   2      707.57      718.25     11.84 o 
   2   4   2      645.35      655.83     10.45 o 
   3   4   2     2466.66     2399.95     35.01 o 
   4   4   2       36.08       41.58      1.97 o 
   5   4   2     9894.31    10007.55    129.37 o 
   6   4   2      680.36      750.54     11.18 o 
   7   4   2     1371.96     1389.98     20.30 o 
   8   4   2      732.65      743.10     13.93 o 
   9   4   2      292.63      298.29      6.46 o 
  10   4   2      220.65      206.25      6.83 o 
  11   4   2      147.50      139.45      7.64 o 
  12   4   2      452.09      442.34     16.48 o 
  13   4   2      646.43      648.88     24.26 o 
 -13   5   2       13.14       14.54     13.87 o 
 -12   5   2       45.29       41.14      9.61 o 
 -11   5   2     1485.20     1543.73     37.44 o 
 -10   5   2      106.09       97.06      5.04 o 
  -9   5   2     1757.33     1779.39     34.46 o 
  -8   5   2      130.15      126.13      4.20 o 
  -7   5   2      291.41      304.20      5.36 o 
  -6   5   2      840.07      839.75     13.81 o 
  -5   5   2      251.39      256.95      5.99 o 
  -4   5   2     2152.72     2284.68     39.03 o 
  -3   5   2     2168.53     2361.76     39.70 o 
  -2   5   2      174.55      160.27      4.31 o 
  -1   5   2     1488.47     1398.87     22.90 o 
   0   5   2      487.61      536.33      8.66 o 
   1   5   2     1680.73     1604.47     24.52 o 
   2   5   2      142.74      144.31      3.68 o 
   3   5   2     1967.81     2173.81     36.48 o 
   4   5   2     2092.29     2224.89     36.92 o 
   5   5   2      253.16      249.88      5.39 o 
   6   5   2      867.84      865.58     14.01 o 
   7   5   2      371.75      358.03      8.37 o 
   8   5   2      130.96      126.50      4.20 o 
   9   5   2     1950.90     2037.96     33.79 o 
  10   5   2      116.83      110.23      6.08 o 
  11   5   2     1371.29     1463.23     35.15 o 
  12   5   2       35.23       41.38      8.98 o 
  13   5   2       21.57        4.02      8.69 o 
 -12   6   2      205.87      183.46     14.74 o 
 -11   6   2       33.48       36.48      5.13 o 
 -10   6   2      566.93      543.45     13.49 o 
  -9   6   2      405.02      403.17     10.25 o 
  -8   6   2     1367.49     1344.66     23.71 o 
  -7   6   2      565.16      573.19     10.60 o 
  -6   6   2      235.49      237.66      6.28 o 
  -5   6   2     2362.34     2300.98     35.90 o 
  -4   6   2     1240.02     1326.02     21.08 o 
  -3   6   2     3193.14     3233.97     52.26 o 
  -2   6   2       74.51       81.65      7.06 o 
  -1   6   2      813.78      868.59     16.04 o 
   0   6   2     2207.69     2173.81     31.73 o 
   1   6   2      907.78      959.10     14.77 o 
   2   6   2       30.51       49.63      2.63 o 
   3   6   2     3233.36     3237.82     54.23 o 
   4   6   2     1173.94     1279.34     23.13 o 
   5   6   2     2329.76     2286.30     39.06 o 
   6   6   2      218.75      216.64      5.01 o 
   7   6   2      594.93      607.94     10.08 o 
   8   6   2     1423.57     1429.59     24.44 o 
   9   6   2      402.83      419.03      9.76 o 
  10   6   2      644.17      653.22     17.40 o 
  11   6   2       24.74       15.98      5.85 o 
  12   6   2      188.76      180.24     10.97 o 
 -12   7   2      325.38      301.25     26.00 o 
 -11   7   2       51.16       65.06      9.32 o 
 -10   7   2      155.44      150.94      7.93 o 
  -9   7   2       85.77       70.36      5.13 o 
  -8   7   2      340.98      357.39      9.64 o 
  -7   7   2     1560.81     1629.12     32.98 o 
  -6   7   2      914.12      874.61     16.10 o 
  -5   7   2      169.06      167.24      5.27 o 
  -4   7   2     1659.19     1655.32     29.07 o 
  -3   7   2     1637.11     1715.40     29.59 o 
  -2   7   2     1603.10     1543.73     26.75 o 
  -1   7   2     2673.14     2862.10     47.34 o 
   0   7   2      168.12      189.51      5.62 o 
   1   7   2     2569.38     2766.43     37.58 o 
   2   7   2     1640.82     1590.87     21.72 o 
   3   7   2     1699.44     1765.09     25.74 o 
   4   7   2     1797.42     1815.47     31.91 o 
   5   7   2      138.52      129.60      5.41 o 
   6   7   2      849.18      809.46     17.43 o 
   7   7   2     1522.22     1562.49     25.57 o 
   8   7   2      304.06      298.90      7.06 o 
   9   7   2       88.32       91.79      5.88 o 
  10   7   2      162.03      166.37      8.77 o 
  11   7   2       38.63       33.27      6.28 o 
  12   7   2      335.74      281.50     14.27 o 
 -12   8   2      518.04      442.34     35.79 o 
 -11   8   2      120.91      115.65     10.97 o 
 -10   8   2     1189.17     1234.69     29.88 o 
  -9   8   2      542.54      569.95     16.24 o 
  -8   8   2     1148.59     1148.96     26.52 o 
  -7   8   2      118.98      105.28      6.63 o 
  -6   8   2      357.07      360.63      9.03 o 
  -5   8   2      559.59      559.44     11.26 o 
  -4   8   2        4.76        0.29      3.53 o 
  -3   8   2       18.17       11.23      2.87 o 
  -2   8   2     4268.14     4458.41     72.71 o 
  -1   8   2     2232.67     2258.71     37.21 o 
   0   8   2     8936.83     9269.31    147.44 o 
   1   8   2     2180.18     2177.00     33.36 o 
   2   8   2     4031.35     4167.88     52.73 o 
   3   8   2       11.86       13.26      2.61 o 
   4   8   2        0.22        5.50      3.19 o 
   5   8   2      558.90      565.08     12.94 o 
   6   8   2      342.75      335.85     10.60 o 
   7   8   2      125.43      115.30      6.23 o 
   8   8   2     1307.55     1368.49     27.71 o 
   9   8   2      576.29      561.06     16.94 o 
  10   8   2     1123.04     1123.71     28.52 o 
  11   8   2      110.89      102.50      8.28 o 
  12   8   2      482.69      412.09     18.65 o 
 -11   9   2      103.55       88.23     16.30 o 
 -10   9   2       12.82        7.79      5.50 o 
  -9   9   2       57.29       51.80      6.37 o 
  -8   9   2     1447.88     1486.77     41.98 o 
  -7   9   2       72.12       55.04      7.06 o 
  -6   9   2      434.37      445.21     15.09 o 
  -5   9   2      993.00      992.05     19.28 o 
  -4   9   2      159.98      160.27      6.02 o 
  -3   9   2       54.90       47.72      4.00 o 
  -2   9   2     2643.62     2647.80     45.52 o 
  -1   9   2     1520.68     1547.72     28.12 o 
   0   9   2       90.89       78.58      3.62 o 
   1   9   2     1426.44     1451.54     23.34 o 
   2   9   2     2635.69     2698.82     42.42 o 
   3   9   2       47.97       36.69      3.10 o 
   4   9   2      129.62      112.03      6.49 o 
   5   9   2      999.37     1045.27     30.81 o 
   6   9   2      338.90      329.65     13.58 o 
   7   9   2       75.18       75.31      6.49 o 
   8   9   2     1436.59     1454.14     31.16 o 
   9   9   2       78.22       75.02      7.38 o 
  10   9   2       12.81        4.89      6.11 o 
  11   9   2       82.64       76.21      8.31 o 
 -11  10   2      131.00      125.37     19.81 o 
 -10  10   2       63.93       43.81      6.31 o 
  -9  10   2      475.13      472.92     15.55 o 
  -8  10   2     1289.67     1309.95     39.41 o 
  -7  10   2      330.58      358.03     16.10 o 
  -6  10   2       44.14       44.94      6.63 o 
  -5  10   2      233.60      247.22     11.23 o 
  -4  10   2     1212.16     1209.70     26.03 o 
  -3  10   2      650.66      618.88     14.39 o 
  -2  10   2      283.47      284.94      8.63 o 
  -1  10   2      424.45      425.32      9.12 o 
   0  10   2     1527.84     1622.25     27.42 o 
   1  10   2      437.56      433.80      9.21 o 
   2  10   2      386.82      379.60     12.60 o 
   3  10   2      662.04      623.14     16.13 o 
   4  10   2     1207.09     1216.83     30.87 o 
   5  10   2      180.31      186.70     11.15 o 
   6  10   2       61.69       67.84      7.30 o 
   7  10   2      300.98      282.08     11.44 o 
   8  10   2     1192.95     1212.08     30.81 o 
   9  10   2      451.85      426.04     14.74 o 
  10  10   2       78.97       64.77      8.48 o 
  11  10   2      122.10       93.09      9.84 o 
 -10  11   2      353.13      349.72     31.82 o 
  -9  11   2      620.99      630.81     21.37 o 
  -8  11   2       19.31       19.43      7.50 o 
  -7  11   2     1085.37     1075.18     32.37 o 
  -6  11   2      528.30      535.55     19.69 o 
  -5  11   2       97.05      113.82      8.72 o 
  -4  11   2      909.20      898.93     28.58 o 
  -3  11   2     1055.12     1078.54     26.81 o 
  -2  11   2      285.87      266.85      8.34 o 
  -1  11   2      654.38      635.94     14.59 o 
   0  11   2      159.38      145.96      6.17 o 
   1  11   2      818.12      785.43     20.99 o 
   2  11   2      328.68      312.57     11.44 o 
   3  11   2     1109.91     1169.80     27.94 o 
   4  11   2      860.42      848.64     21.80 o 
   5  11   2       89.50       83.51      8.72 o 
   6  11   2      524.26      475.15     20.04 o 
   7  11   2     1022.73     1055.20     33.15 o 
   8  11   2       26.53       26.41      6.66 o 
   9  11   2      501.99      504.51     19.11 o 
  10  11   2      341.43      325.34     15.95 o 
  -9  12   2       40.05       16.27      7.82 o 
  -8  12   2      214.16      181.63     13.29 o 
  -7  12   2      451.60      464.09     19.81 o 
  -6  12   2      242.96      221.68     12.16 o 
  -5  12   2     1788.84     1890.17     53.28 o 
  -4  12   2      995.97     1034.30     32.83 o 
  -3  12   2      300.09      314.97     10.86 o 
  -2  12   2      159.15      156.41      7.67 o 
  -1  12   2        4.29        9.27      4.05 o 
   0  12   2      395.34      395.00     12.86 o 
   1  12   2        4.78        5.76      4.31 o 
   2  12   2      137.75      119.35      7.06 o 
   3  12   2      249.32      241.37     10.05 o 
   4  12   2      962.18      974.97     25.51 o 
   5  12   2     1829.93     1924.37     76.15 o 
   6  12   2      277.59      270.76     20.15 o 
   7  12   2      443.78      421.81     18.18 o 
   8  12   2      226.43      205.75     14.65 o 
   9  12   2       44.78       39.44      8.11 o 
  -8  13   2      204.54      186.24     22.30 o 
  -7  13   2        9.51       -1.71      8.92 o 
  -6  13   2      436.59      435.22     20.59 o 
  -5  13   2      174.83      166.37      8.77 o 
  -4  13   2      228.70      220.66      9.09 o 
  -3  13   2       63.45       45.17      5.27 o 
  -2  13   2      162.62      169.91      8.43 o 
  -1  13   2      546.84      580.57     21.31 o 
   0  13   2       26.43       13.90      6.34 o 
   1  13   2      562.22      627.39     22.15 o 
   2  13   2      160.69      168.11     11.03 o 
   3  13   2       77.95       69.23      8.48 o 
   4  13   2      194.36      204.80     11.70 o 
   5  13   2      168.29      185.77     17.17 o 
   6  13   2      463.33      506.04     32.92 o 
   7  13   2        7.21       24.00      9.84 o 
   8  13   2      201.92      160.27     13.78 o 
  -7  14   2       61.90       49.86     15.87 o 
  -6  14   2        1.76        2.61      7.82 o 
  -5  14   2      363.79      371.03     19.66 o 
  -4  14   2       10.01       -4.02      7.24 o 
  -3  14   2      640.28      634.23     24.00 o 
  -2  14   2      246.96      291.29     15.11 o 
  -1  14   2       51.01       40.28      9.06 o 
   0  14   2      477.35      543.45     22.21 o 
   1  14   2       56.47       35.27      8.69 o 
   2  14   2      253.39      269.08     14.51 o 
   3  14   2      662.52      683.13     25.80 o 
   4  14   2       14.59       19.72      8.92 o 
   5  14   2      341.30      371.69     28.20 o 
   6  14   2        0.17      -11.06     11.06 o 
   7  14   2       34.63       28.93     11.35 o 
  -6  15   2      302.38      260.22     27.45 o 
  -5  15   2       17.24       24.70      8.98 o 
  -4  15   2      572.40      587.96     28.06 o 
  -3  15   2      375.27      441.62     31.47 o 
  -2  15   2      192.02      186.24     14.39 o 
  -1  15   2      459.65      455.31     22.50 o 
   0  15   2        0.63        7.24      9.53 o 
   1  15   2      428.24      402.47     21.17 o 
   2  15   2      184.50      157.28     13.67 o 
   3  15   2      382.19      369.72     19.63 o 
   4  15   2      592.58      688.49     44.65 o 
   5  15   2       23.41       42.04     14.56 o 
   6  15   2      322.29      320.44     28.64 o 
  -3  16   2      158.24      116.40     12.48 o 
  -2  16   2      646.20      709.16     31.71 o 
  -1  16   2       92.57       91.79     13.03 o 
   0  16   2      755.02      774.98     34.11 o 
   1  16   2       98.48       82.58     13.00 o 
   2  16   2      579.58      568.33     28.40 o 
   3  16   2      174.02      144.31     13.90 o 
   1   0   3     9870.46     9730.33    134.29 o 
   2   0   3     1335.90     1391.25     19.05 o 
   3   0   3     1372.04     1256.32     14.48 o 
   4   0   3      737.34      723.76      9.15 o 
   5   0   3        8.72       15.58      1.48 o 
   6   0   3        3.56        4.31      1.42 o 
   7   0   3     3230.37     3109.37     34.17 o 
   8   0   3      148.19      157.69      3.42 o 
   9   0   3      428.84      394.34      7.44 o 
  10   0   3       92.66       89.82      4.52 o 
  11   0   3      339.34      372.36     12.48 o 
  12   0   3      389.88      402.47     14.33 o 
  13   0   3      442.39      424.62     18.24 o 
 -13   1   3      193.55      177.99     10.89 o 
 -12   1   3      549.59      550.61     17.58 o 
 -11   1   3      797.35      807.52     17.40 o 
 -10   1   3      592.62      558.63     10.45 o 
  -9   1   3     2066.86     2124.91     28.23 o 
  -8   1   3     1545.78     1507.82     18.50 o 
  -7   1   3     2852.96     2833.06     32.60 o 
  -6   1   3      364.89      387.59      5.36 o 
  -5   1   3      675.27      641.96      8.63 o 
  -4   1   3      741.79      784.47     10.48 o 
  -3   1   3     1164.38     1225.14     16.68 o 
  -2   1   3     8151.86     7974.60    109.42 o 
  -1   1   3    10267.18    10164.77    140.66 o 
   1   1   3    10469.77    10517.76    132.64 o 
   2   1   3     8443.25     8352.78    115.10 o 
   3   1   3     1342.00     1409.06     16.62 o 
   4   1   3      645.38      679.57      9.76 o 
   5   1   3      697.82      661.94     10.51 o 
   6   1   3      320.99      349.72      6.37 o 
   7   1   3     2824.22     2833.06     36.22 o 
   8   1   3     1534.31     1499.92     21.08 o 
   9   1   3     1854.06     1925.84     28.38 o 
  10   1   3      509.19      504.51     11.47 o 
  11   1   3      734.90      750.54     19.57 o 
  12   1   3      577.83      564.27     16.97 o 
  13   1   3      214.30      232.45     12.45 o 
 -13   2   3      108.42      101.14     10.28 o 
 -12   2   3      239.22      242.96     10.60 o 
 -11   2   3        6.60        4.60      3.13 o 
 -10   2   3       44.40       40.51      3.47 o 
  -9   2   3      244.74      244.00      5.85 o 
  -8   2   3      555.38      573.19      9.79 o 
  -7   2   3     2176.67     2208.85     30.40 o 
  -6   2   3     1944.83     1986.07     27.30 o 
  -5   2   3     3144.13     3082.88     41.58 o 
  -4   2   3     3207.38     3134.10     40.02 o 
  -3   2   3     3386.67     3349.15     53.19 o 
  -2   2   3     8092.40     8017.19    100.56 o 
  -1   2   3     6690.31     6535.69     77.05 o 
   0   2   3     1024.82     1128.28     16.01 o 
   1   2   3     6354.96     6239.25    112.89 o 
   2   2   3     7933.34     7871.61    108.70 o 
   3   2   3     3688.28     3690.27     41.35 o 
   4   2   3     3208.18     3189.61     38.45 o 
   5   2   3     2986.75     2959.42     37.03 o 
   6   2   3     1974.18     2024.15     27.57 o 
   7   2   3     2092.74     2123.35     28.23 o 
   8   2   3      551.33      574.84      8.98 o 
   9   2   3      196.07      197.07      6.20 o 
  10   2   3       26.83       25.71      3.79 o 
  11   2   3        2.26        3.50      5.21 o 
  12   2   3      217.73      241.37     11.09 o 
  13   2   3      122.57      110.58      9.67 o 
 -13   3   3      173.00      168.58     14.13 o 
 -12   3   3      158.28      147.21      9.09 o 
 -11   3   3      299.53      295.95      8.77 o 
 -10   3   3      433.21      423.93      9.82 o 
  -9   3   3     2221.63     2210.47     35.21 o 
  -8   3   3     1556.07     1565.18     22.90 o 
  -7   3   3      869.20      908.14     14.36 o 
  -6   3   3     1847.56     1866.57     24.99 o 
  -5   3   3      328.90      318.62      5.47 o 
  -4   3   3     6905.67     6853.09     98.62 o 
  -3   3   3     5473.76     5549.75     78.58 o 
  -2   3   3     2550.78     2477.26     32.17 o 
  -1   3   3     2103.44     2048.73     27.74 o 
   0   3   3     1946.77     1878.36     26.55 o 
   1   3   3     2057.37     1990.62     31.88 o 
   2   3   3     2422.68     2366.74     38.08 o 
   3   3   3     5309.92     5438.76     70.27 o 
   4   3   3     6979.35     6855.93     81.71 o 
   5   3   3      321.48      300.06      5.30 o 
   6   3   3     1674.47     1694.32     22.41 o 
   7   3   3      989.47     1017.94     14.13 o 
   8   3   3     1514.24     1514.45     21.19 o 
   9   3   3     2272.39     2245.80     33.88 o 
  10   3   3      456.47      458.24     11.67 o 
  11   3   3      303.10      306.57     11.32 o 
  12   3   3      199.35      187.16      9.79 o 
  13   3   3      147.98      129.20      9.67 o 
 -13   4   3       76.94       87.59     10.83 o 
 -12   4   3      168.57      186.24     10.68 o 
 -11   4   3      437.11      421.12     13.26 o 
 -10   4   3     1309.11     1395.04     26.70 o 
  -9   4   3      212.35      219.16      6.05 o 
  -8   4   3      746.75      754.27     12.16 o 
  -7   4   3       55.38       63.96      2.98 o 
  -6   4   3        3.79        3.50      1.71 o 
  -5   4   3      645.79      650.62     11.29 o 
  -4   4   3      751.66      791.16     13.41 o 
  -3   4   3       98.77      112.03      3.24 o 
  -2   4   3     1087.71     1065.16     16.65 o 
  -1   4   3     1068.89      968.60     16.94 o 
   0   4   3     4608.98     4449.32     63.56 o 
   1   4   3     1123.51     1011.45     15.14 o 
   2   4   3     1083.39     1026.65     17.46 o 
   3   4   3       74.64       95.06      3.33 o 
   4   4   3      784.37      817.22     13.61 o 
   5   4   3      642.72      635.10      9.44 o 
   6   4   3        1.01       -0.87      2.32 o 
   7   4   3       61.96       66.71      3.62 o 
   8   4   3      648.52      684.03     13.35 o 
   9   4   3      172.44      194.23      7.12 o 
  10   4   3     1390.58     1488.08     28.87 o 
  11   4   3      473.56      475.15     15.58 o 
  12   4   3      211.62      215.66     11.50 o 
  13   4   3       84.32       63.96      8.43 o 
 -13   5   3       86.54       80.12     17.66 o 
 -12   5   3       52.54       42.04     13.23 o 
 -11   5   3      108.65      150.10      9.18 o 
 -10   5   3      384.62      363.85      9.73 o 
  -9   5   3     1130.42     1154.72     20.82 o 
  -8   5   3      382.16      365.82      7.82 o 
  -7   5   3     1676.60     1699.91     22.44 o 
  -6   5   3     4087.51     4220.78     57.48 o 
  -5   5   3     3406.65     3526.73     46.47 o 
  -4   5   3     6139.52     6049.83     79.42 o 
  -3   5   3      633.99      672.51     12.36 o 
  -2   5   3      315.83      302.43      6.51 o 
  -1   5   3     1291.06     1349.67     23.74 o 
   0   5   3      172.97      256.40      5.44 o 
   1   5   3     1206.26     1261.16     19.34 o 
   2   5   3      385.38      377.63      7.27 o 
   3   5   3      660.82      709.16     11.78 o 
   4   5   3     6016.96     6041.89     97.87 o 
   5   5   3     3461.74     3504.52     48.35 o 
   6   5   3     4158.76     4269.57     57.82 o 
   7   5   3     1530.54     1543.73     25.39 o 
   8   5   3      405.04      392.98     10.13 o 
   9   5   3     1152.59     1173.31     23.31 o 
  10   5   3      384.94      358.69     10.94 o 
  11   5   3       99.67      114.20      7.99 o 
  12   5   3       57.02       62.34      7.27 o 
  13   5   3      111.27       88.86      8.66 o 
 -12   6   3      505.47      489.34     33.12 o 
 -11   6   3       69.55       47.49      8.45 o 
 -10   6   3       56.14       46.10      4.86 o 
  -9   6   3      207.62      195.65      7.15 o 
  -8   6   3      269.80      279.21      7.96 o 
  -7   6   3      729.48      743.10     13.00 o 
  -6   6   3     2246.50     2394.97     38.31 o 
  -5   6   3     3756.16     3767.14     56.40 o 
  -4   6   3      601.99      640.25     11.21 o 
  -3   6   3     1186.69     1153.56     20.82 o 
  -2   6   3     2337.36     2278.17     37.35 o 
  -1   6   3     1851.20     2027.22     30.63 o 
   0   6   3      794.77      780.68     15.20 o 
   1   6   3     1686.41     1860.70     27.88 o 
   2   6   3     2524.18     2425.03     33.53 o 
   3   6   3     1174.23     1128.28     17.14 o 
   4   6   3      647.90      679.57     13.32 o 
   5   6   3     3817.96     3800.64     62.95 o 
   6   6   3     2248.87     2361.76     33.07 o 
   7   6   3      845.06      856.60     15.93 o 
   8   6   3      244.79      232.97      7.27 o 
   9   6   3      249.12      247.74      8.57 o 
  10   6   3       60.61       57.07      6.43 o 
  11   6   3       53.55       47.49      6.57 o 
  12   6   3      544.10      521.48     20.99 o 
 -12   7   3      241.67      204.80     24.84 o 
 -11   7   3     1110.24     1142.04     43.69 o 
 -10   7   3      447.70      419.73     12.54 o 
  -9   7   3      619.10      619.75     15.26 o 
  -8   7   3      444.51      438.78     10.68 o 
  -7   7   3      128.33      124.97      6.46 o 
  -6   7   3      250.46      249.88      6.46 o 
  -5   7   3       54.90       49.14      3.82 o 
  -4   7   3       14.31       12.39      3.24 o 
  -3   7   3      337.78      319.84      7.90 o 
  -2   7   3     1466.57     1459.32     26.00 o 
  -1   7   3     5657.90     5788.02     93.21 o 
   0   7   3      776.72      745.88     13.00 o 
   1   7   3     5824.63     5981.20     78.96 o 
   2   7   3     1417.33     1427.01     20.56 o 
   3   7   3      342.01      333.36      7.47 o 
   4   7   3       29.22       26.06      3.13 o 
   5   7   3       42.10       37.32      3.94 o 
   6   7   3      237.13      232.97      6.75 o 
   7   7   3      172.62      170.34      6.23 o 
   8   7   3      427.93      407.97     10.31 o 
   9   7   3      735.10      738.46     17.58 o 
  10   7   3      491.49      439.48     14.27 o 
  11   7   3     1079.05     1127.13     35.41 o 
  12   7   3      206.31      201.87     12.57 o 
 -11   8   3      121.07      130.76     17.52 o 
 -10   8   3      166.38      162.87      8.25 o 
  -9   8   3      838.81      864.59     22.01 o 
  -8   8   3       55.51       45.40      4.81 o 
  -7   8   3      762.36      768.35     19.81 o 
  -6   8   3      380.53      358.03     12.25 o 
  -5   8   3      306.21      311.38      8.40 o 
  -4   8   3      809.72      813.34     16.50 o 
  -3   8   3     2018.24     2064.16     35.56 o 
  -2   8   3      769.15      730.15     14.71 o 
  -1   8   3      265.18      263.52      6.63 o 
   0   8   3      301.51      314.39      7.24 o 
   1   8   3      303.77      286.07      6.34 o 
   2   8   3      796.08      735.68     11.09 o 
   3   8   3     2018.45     2070.36     29.42 o 
   4   8   3      923.92      915.35     18.53 o 
   5   8   3      354.43      347.17     12.68 o 
   6   8   3      301.28      274.12      9.00 o 
   7   8   3      830.28      852.63     17.89 o 
   8   8   3       36.98       35.88      4.89 o 
   9   8   3      841.46      831.87     21.60 o 
  10   8   3      170.56      179.35     10.02 o 
  11   8   3      113.44      120.83     10.11 o 
 -11   9   3       19.08       35.67     14.22 o 
 -10   9   3      293.95      278.66     22.73 o 
  -9   9   3      617.51      643.70     18.13 o 
  -8   9   3       70.37       70.65      7.44 o 
  -7   9   3      850.23      863.58     27.01 o 
  -6   9   3       88.59       72.10      6.95 o 
  -5   9   3      228.67      198.98      6.72 o 
  -4   9   3       32.51       40.71      4.34 o 
  -3   9   3     2787.64     2867.57     52.84 o 
  -2   9   3     1021.21      997.41     19.34 o 
  -1   9   3     1361.40     1364.70     25.13 o 
   0   9   3      583.68      637.67     12.88 o 
   1   9   3     1173.11     1170.96     18.65 o 
   2   9   3     1062.13     1004.96     15.11 o 
   3   9   3     2822.69     2838.50     41.69 o 
   4   9   3       48.21       46.79      4.66 o 
   5   9   3      209.46      180.71      9.15 o 
   6   9   3       89.20       80.41      8.86 o 
   7   9   3      822.94      837.78     18.70 o 
   8   9   3       50.54       53.28      5.47 o 
   9   9   3      582.59      592.10     18.21 o 
  10   9   3      282.03      276.95     13.58 o 
  11   9   3       39.70       35.27      7.47 o 
 -10  10   3        9.40       -2.29     12.68 o 
  -9  10   3       87.51       78.90      6.95 o 
  -8  10   3      902.70      948.59     31.44 o 
  -7  10   3      348.46      340.25     15.69 o 
  -6  10   3      864.66      842.70     26.67 o 
  -5  10   3      295.62      301.83     11.23 o 
  -4  10   3      339.29      343.38     10.71 o 
  -3  10   3      776.12      788.30     20.07 o 
  -2  10   3      520.27      511.40     13.09 o 
  -1  10   3       11.92       14.54      3.76 o 
   0  10   3       27.11       28.93      3.47 o 
   1  10   3       12.39       16.53      3.19 o 
   2  10   3      575.35      590.45     13.23 o 
   3  10   3      823.50      824.05     17.58 o 
   4  10   3      298.46      281.50     10.28 o 
   5  10   3      331.85      326.55     13.52 o 
   6  10   3      905.26      903.04     28.64 o 
   7  10   3      321.49      302.43     11.84 o 
   8  10   3      846.62      886.74     24.32 o 
   9  10   3      110.35       99.78      8.83 o 
  10  10   3        2.09        2.90      6.66 o 
 -10  11   3       71.70       63.96     15.78 o 
  -9  11   3      113.46      128.44     11.18 o 
  -8  11   3      865.40      869.60     34.11 o 
  -7  11   3      353.40      318.62     15.17 o 
  -6  11   3      209.34      230.89     12.42 o 
  -5  11   3      129.51      118.98      7.06 o 
  -4  11   3      718.38      691.15     22.35 o 
  -3  11   3       49.76       43.81      5.41 o 
  -2  11   3      807.15      872.61     22.12 o 
  -1  11   3       77.73       67.84      4.78 o 
   0  11   3       17.06       14.80      4.05 o 
   1  11   3       60.23       44.04      4.75 o 
   2  11   3      758.50      832.86     20.62 o 
   3  11   3       28.02       32.69      4.66 o 
   4  11   3      659.09      668.97     22.87 o 
   5  11   3      105.27       84.11      7.79 o 
   6  11   3      201.15      188.09     13.06 o 
   7  11   3      381.52      378.93     17.23 o 
   8  11   3      835.71      878.66     28.26 o 
   9  11   3      128.96      123.09     10.94 o 
  10  11   3       77.47       71.23      9.47 o 
  -9  12   3      127.19      103.89     21.17 o 
  -8  12   3      238.46      252.05     26.46 o 
  -7  12   3       52.46       75.60     10.05 o 
  -6  12   3      429.04      405.92     16.45 o 
  -5  12   3      233.09      252.60     10.83 o 
  -4  12   3      192.95      195.65     10.94 o 
  -3  12   3       43.22       35.27      8.69 o 
  -2  12   3      916.58      931.88     20.79 o 
  -1  12   3      177.60      167.24      7.04 o 
   0  12   3      155.31      162.87      7.38 o 
   1  12   3      213.55      214.15      9.47 o 
   2  12   3      983.25      997.41     25.80 o 
   3  12   3       28.88       34.66      5.41 o 
   4  12   3      197.85      166.37     10.54 o 
   5  12   3      240.82      249.36     18.27 o 
   6  12   3      396.95      364.51     24.70 o 
   7  12   3       38.91       42.91      8.69 o 
   8  12   3      267.02      250.98     12.94 o 
   9  12   3      100.01       89.18      9.64 o 
  -8  13   3       47.50       45.17     14.19 o 
  -7  13   3       32.56       29.82     13.58 o 
  -6  13   3     1032.71     1070.72     42.30 o 
  -5  13   3      251.17      238.73     13.15 o 
  -4  13   3     1662.43     1783.71     53.19 o 
  -3  13   3      690.70      676.91     18.59 o 
  -2  13   3        4.21        2.29      4.34 o 
  -1  13   3       41.31       57.59      6.46 o 
   0  13   3      121.84      114.20      7.27 o 
   1  13   3       40.17       35.67      6.92 o 
   2  13   3       12.34       10.13      7.27 o 
   3  13   3      648.89      668.10     24.64 o 
   4  13   3     1678.81     1850.45     73.20 o 
   5  13   3      261.17      256.40     20.15 o 
   6  13   3     1064.78     1126.00     60.52 o 
   7  13   3       46.41       27.83      9.32 o 
   8  13   3       32.76       16.82      8.11 o 
  -7  14   3       13.24       13.26     13.64 o 
  -6  14   3      275.99      250.98     25.89 o 
  -5  14   3      488.44      520.70     24.84 o 
  -4  14   3      300.63      290.71     12.77 o 
  -3  14   3       81.46       79.19      6.98 o 
  -2  14   3      169.88      162.44      8.25 o 
  -1  14   3      244.95      262.97     15.46 o 
   0  14   3     1538.76     1645.65     51.08 o 
   1  14   3      209.97      188.09     12.60 o 
   2  14   3      194.33      177.99     13.17 o 
   3  14   3       96.13       93.09      9.53 o 
   4  14   3      267.26      263.52     22.09 o 
   5  14   3      519.53      537.92     37.09 o 
   6  14   3      313.49      287.23     25.36 o 
   7  14   3       24.18       15.58      9.27 o 
  -5  15   3       21.49       28.38     18.85 o 
  -4  15   3       25.22        4.31      9.53 o 
  -3  15   3      114.00      127.29      8.83 o 
  -2  15   3      176.08      165.04     13.12 o 
  -1  15   3      756.21      788.30     32.49 o 
   0  15   3      733.42      774.02     32.20 o 
   1  15   3      706.53      744.95     31.59 o 
   2  15   3      161.88      150.94     12.97 o 
   3  15   3      106.06       85.36     10.68 o 
   4  15   3       18.00       44.50     18.62 o 
   5  15   3       14.89      -11.58     12.97 o 
  -3  16   3      146.25      107.39     22.21 o 
  -2  16   3      143.45      142.28     14.22 o 
  -1  16   3      266.14      280.92     18.24 o 
   0  16   3       30.37       27.48     10.71 o 
   1  16   3      285.17      278.66     18.73 o 
   2  16   3      163.61      159.43     15.03 o 
   3  16   3      112.18      133.89     16.53 o 
   0   0   4    10263.11    10048.46    177.41 o 
   1   0   4     1383.57     1226.35     14.30 o 
   2   0   4     5030.43     4879.18     57.04 o 
   3   0   4     6289.35     6407.01     89.90 o 
   4   0   4      450.09      580.57      8.19 o 
   5   0   4      703.72      802.69     12.54 o 
   6   0   4       23.02       13.00      2.35 o 
   7   0   4     4565.91     4672.24     62.80 o 
   8   0   4       56.12       52.29      3.45 o 
   9   0   4      111.50      111.30      4.66 o 
  10   0   4      649.66      721.00     16.45 o 
  11   0   4       44.53       44.04      6.54 o 
  12   0   4      581.34      579.73     20.47 o 
  13   0   4      630.05      600.41     27.51 o 
 -13   1   4       72.29       64.51      9.03 o 
 -12   1   4      183.41      183.46     10.13 o 
 -11   1   4      583.33      583.03     16.45 o 
 -10   1   4      163.34      150.10      7.50 o 
  -9   1   4      247.45      217.65      6.02 o 
  -8   1   4      509.51      484.82      8.25 o 
  -7   1   4      860.47      834.83     12.77 o 
  -6   1   4     1207.90     1233.51     17.92 o 
  -5   1   4      119.61      160.27     10.34 o 
  -4   1   4     4497.00     4422.13     52.06 o 
  -3   1   4     1142.84     1052.97     15.46 o 
  -2   1   4     4440.66     4653.65     55.71 o 
  -1   1   4       68.64       73.83      1.77 o 
   0   1   4     1680.73     1537.04     20.01 o 
   1   1   4       84.34       87.91      1.91 o 
   2   1   4     4870.18     5090.61     65.55 o 
   3   1   4     1235.70     1170.96     16.30 o 
   4   1   4     4569.28     4485.71     50.15 o 
   5   1   4      183.44      213.66      4.49 o 
   6   1   4      978.18     1014.69     37.93 o 
   7   1   4      973.21      962.26     14.77 o 
   8   1   4      517.24      506.04      9.18 o 
   9   1   4      195.52      172.11      5.79 o 
  10   1   4      175.85      174.80      7.21 o 
  11   1   4      623.13      615.52     17.72 o 
  12   1   4      188.68      201.87     11.12 o 
  13   1   4       52.46       48.90      8.57 o 
 -13   2   4      509.49      516.03     24.73 o 
 -12   2   4      335.73      331.50     14.88 o 
 -11   2   4      323.51      332.11     11.78 o 
 -10   2   4      401.57      419.03     12.54 o 
  -9   2   4     1384.07     1381.12     22.76 o 
  -8   2   4     1304.89     1232.32     19.11 o 
  -7   2   4      903.30      894.88     13.23 o 
  -6   2   4       65.76       60.46      2.92 o 
  -5   2   4      748.82      704.65      9.93 o 
  -4   2   4     3418.03     3372.83     55.33 o 
  -3   2   4     1674.60     1769.37     25.77 o 
  -2   2   4     3124.50     2985.39     39.06 o 
  -1   2   4     2404.29     2302.60     29.39 o 
   0   2   4       59.82       71.81      2.03 o 
   1   2   4     2502.46     2414.98     35.12 o 
   2   2   4     3014.27     2840.30     39.90 o 
   3   2   4     1941.93     2068.79     27.85 o 
   4   2   4     3525.32     3542.91     40.51 o 
   5   2   4      723.78      702.85      9.93 o 
   6   2   4       45.30       38.57      2.32 o 
   7   2   4      790.96      776.86     12.33 o 
   8   2   4     1307.18     1262.34     21.77 o 
   9   2   4     1399.74     1416.73     26.90 o 
  10   2   4      431.77      471.44     11.81 o 
  11   2   4      280.11      275.82     10.74 o 
  12   2   4      284.79      266.85     12.80 o 
  13   2   4      530.28      517.60     24.79 o 
 -13   3   4      142.06      143.50     13.06 o 
 -12   3   4      227.84      231.93     13.99 o 
 -11   3   4      621.56      645.40     18.15 o 
 -10   3   4      426.81      447.35     10.80 o 
  -9   3   4     1006.79      968.60     16.94 o 
  -8   3   4       97.84      103.54      3.13 o 
  -7   3   4     1079.89     1055.20     15.49 o 
  -6   3   4       40.45       30.40      1.68 o 
  -5   3   4     1543.42     1509.16     21.17 o 
  -4   3   4     1555.15     1593.59     27.16 o 
  -3   3   4     1882.74     1835.82     23.34 o 
  -2   3   4      793.26      834.83     10.83 o 
  -1   3   4      736.29      666.34      8.77 o 
   0   3   4     6029.31     6057.79     76.82 o 
   1   3   4      730.86      676.04     14.16 o 
   2   3   4      895.69      966.48     19.05 o 
   3   3   4     1855.96     1832.93     26.23 o 
   4   3   4     1584.89     1615.39     19.14 o 
   5   3   4     1515.05     1471.05     19.57 o 
   6   3   4       63.35       40.28      2.61 o 
   7   3   4     1045.01     1040.87     15.38 o 
   8   3   4       69.99       77.11      4.17 o 
   9   3   4      946.36      948.59     18.88 o 
  10   3   4      369.32      390.28     10.77 o 
  11   3   4      522.92      530.05     16.45 o 
  12   3   4      231.25      234.01     11.47 o 
  13   3   4      137.26      124.59     13.29 o 
 -13   4   4       52.74       37.32      9.56 o 
 -12   4   4      145.29      110.23     10.37 o 
 -11   4   4      130.85      119.35      7.82 o 
 -10   4   4       72.27       61.01      3.74 o 
  -9   4   4      108.49      107.39      3.88 o 
  -8   4   4      187.76      168.58      4.43 o 
  -7   4   4     1509.36     1566.54     22.90 o 
  -6   4   4     5171.52     5168.61     68.51 o 
  -5   4   4     4874.11     4879.18     71.32 o 
  -4   4   4     4755.51     4721.20     74.82 o 
  -3   4   4     3077.17     2994.71     39.12 o 
  -2   4   4      506.19      599.57      8.34 o 
  -1   4   4      554.23      522.23      7.79 o 
   0   4   4      214.83      221.68      4.57 o 
   1   4   4      499.70      456.76      8.72 o 
   2   4   4      466.04      545.05     10.34 o 
   3   4   4     3268.95     3251.40     52.41 o 
   4   4   4     4569.12     4474.33     59.18 o 
   5   4   4     4877.60     4888.71     64.25 o 
   6   4   4     5199.88     5244.74     69.00 o 
   7   4   4     1430.81     1505.19     22.44 o 
   8   4   4      222.03      185.77      6.02 o 
   9   4   4      126.04      126.88      6.14 o 
  10   4   4       74.28       63.70      5.70 o 
  11   4   4      122.63      106.67      8.43 o 
  12   4   4      162.92      146.37      9.87 o 
  13   4   4       74.55       72.97     10.45 o 
 -12   5   4       29.95       24.35      8.40 o 
 -11   5   4      562.47      570.76     17.08 o 
 -10   5   4      896.89      929.83     19.72 o 
  -9   5   4      362.56      372.36      8.54 o 
  -8   5   4      106.39       96.74      3.68 o 
  -7   5   4      314.08      324.73      6.14 o 
  -6   5   4      697.67      714.61     11.81 o 
  -5   5   4      646.80      656.70     11.35 o 
  -4   5   4      668.97      706.44     10.86 o 
  -3   5   4      950.44      964.37     13.72 o 
  -2   5   4     1306.75     1302.56     22.12 o 
  -1   5   4     3748.88     3767.14     54.32 o 
   0   5   4     2549.51     2380.00     34.86 o 
   1   5   4     3567.71     3626.45     53.28 o 
   2   5   4     1282.28     1293.99     22.03 o 
   3   5   4     1055.75     1069.62     16.71 o 
   4   5   4      695.87      756.16     13.09 o 
   5   5   4      669.86      666.34     10.54 o 
   6   5   4      643.32      668.10     11.44 o 
   7   5   4      329.51      334.60      8.08 o 
   8   5   4      107.59       86.31      5.07 o 
   9   5   4      350.88      329.04      9.27 o 
  10   5   4      984.29     1024.48     26.15 o 
  11   5   4      639.83      648.88     19.08 o 
  12   5   4       13.95       21.75      6.66 o 
 -12   6   4      263.21      281.50     26.84 o 
 -11   6   4      594.04      567.51     36.48 o 
 -10   6   4      957.03      981.37     32.00 o 
  -9   6   4      853.93      866.59     17.03 o 
  -8   6   4       29.86       27.83      2.87 o 
  -7   6   4      851.98      842.70     13.84 o 
  -6   6   4       24.43       20.04      2.90 o 
  -5   6   4      248.99      242.41      5.82 o 
  -4   6   4      951.44     1001.72     16.16 o 
  -3   6   4     2300.75     2333.73     34.51 o 
  -2   6   4     1447.69     1553.11     26.81 o 
  -1   6   4     3012.07     3096.11     45.46 o 
   0   6   4     2446.27     2456.99     37.12 o 
   1   6   4     3031.84     3086.64     45.37 o 
   2   6   4     1373.21     1383.64     24.06 o 
   3   6   4     2165.81     2213.66     33.62 o 
   4   6   4     1063.87     1116.88     18.18 o 
   5   6   4      268.50      250.98      6.46 o 
   6   6   4       24.25       20.79      2.95 o 
   7   6   4      922.88      878.66     18.15 o 
   8   6   4       55.52       52.78      4.46 o 
   9   6   4      941.63      983.48     20.27 o 
  10   6   4      966.17     1003.86     25.89 o 
  11   6   4      624.37      620.59     21.19 o 
  12   6   4      281.59      276.95     14.16 o 
 -12   7   4      173.12      148.02     19.46 o 
 -11   7   4       95.75      103.20     19.02 o 
 -10   7   4       41.68       51.80      8.57 o 
  -9   7   4      469.22      473.64     11.84 o 
  -8   7   4        6.68        7.50      3.45 o 
  -7   7   4      109.04      103.20      5.88 o 
  -6   7   4     1677.96     1665.02     31.94 o 
  -5   7   4      899.36      886.74     17.23 o 
  -4   7   4      420.68      394.34      8.11 o 
  -3   7   4      603.52      577.27     11.44 o 
  -2   7   4     2135.94     2207.26     36.77 o 
  -1   7   4      371.13      353.54      7.04 o 
   0   7   4      107.23      122.33      4.14 o 
   1   7   4      432.45      407.97      8.25 o 
   2   7   4     2119.89     2135.91     36.16 o 
   3   7   4      573.26      562.65     10.48 o 
   4   7   4      311.75      306.57      8.34 o 
   5   7   4      871.73      880.66     18.18 o 
   6   7   4     1772.59     1773.66     32.98 o 
   7   7   4      162.85      154.73      6.78 o 
   8   7   4       24.00       22.53      4.69 o 
   9   7   4      430.16      439.48     13.55 o 
  10   7   4       38.13       33.27      7.47 o 
  11   7   4      106.75      104.93      8.37 o 
  12   7   4      163.71      153.87     11.41 o 
 -11   8   4       69.50       87.59     20.38 o 
 -10   8   4      485.63      461.89     30.00 o 
  -9   8   4      228.63      216.15      9.00 o 
  -8   8   4     1476.23     1474.96     33.99 o 
  -7   8   4      813.82      841.72     21.72 o 
  -6   8   4      661.92      647.14     15.58 o 
  -5   8   4       34.68       36.28      3.68 o 
  -4   8   4      628.94      600.41     11.67 o 
  -3   8   4     2142.85     2059.53     37.06 o 
  -2   8   4      513.69      554.63     23.25 o 
  -1   8   4      423.74      441.62     10.02 o 
   0   8   4     2650.36     2743.21     37.44 o 
   1   8   4      426.59      439.48      8.57 o 
   2   8   4      656.02      680.47     11.55 o 
   3   8   4     2221.49     2178.56     34.95 o 
   4   8   4      569.04      542.67     11.09 o 
   5   8   4       33.92       39.84      5.79 o 
   6   8   4      725.57      768.35     18.88 o 
   7   8   4      838.63      870.61     18.07 o 
   8   8   4     1377.97     1393.77     29.22 o 
   9   8   4      222.04      212.15      9.90 o 
  10   8   4      522.38      545.05     19.08 o 
  11   8   4       54.68       48.90      8.08 o 
 -11   9   4      303.81      337.73     30.63 o 
 -10   9   4      130.68      153.46     21.51 o 
  -9   9   4      171.05      162.87      8.69 o 
  -8   9   4      485.71      458.96     18.24 o 
  -7   9   4      744.30      755.20     25.25 o 
  -6   9   4      621.37      614.65     20.24 o 
  -5   9   4       63.66       57.59      4.40 o 
  -4   9   4      208.65      200.92      6.75 o 
  -3   9   4      409.35      386.92     10.05 o 
  -2   9   4      703.42      693.84     15.23 o 
  -1   9   4     2090.30     2150.07     39.44 o 
   0   9   4      147.45      156.85      5.13 o 
   1   9   4     2194.07     2237.75     33.82 o 
   2   9   4      694.42      706.44     11.76 o 
   3   9   4      359.30      334.60      9.96 o 
   5   9   4       62.96       50.35      5.79 o 
   6   9   4      586.67      544.24     19.05 o 
   7   9   4      725.50      725.58     16.50 o 
   8   9   4      480.13      489.34     15.06 o 
   9   9   4      149.40      150.10      9.18 o 
  10   9   4      119.74       92.42      8.83 o 
  11   9   4      316.88      300.67     15.93 o 
 -10  10   4      179.89      166.81     19.78 o 
  -9  10   4      167.43      136.26      9.15 o 
  -8  10   4      806.88      805.58     28.00 o 
  -7  10   4      646.13      672.51     23.83 o 
  -6  10   4      100.76       83.51      8.08 o 
  -5  10   4      825.90      850.64     21.83 o 
  -4  10   4       15.05       12.39      4.66 o 
  -3  10   4      239.73      256.95      8.72 o 
  -2  10   4     1950.88     2001.24     44.16 o 
  -1  10   4      293.88      260.22      8.77 o 
   0  10   4     1077.12     1095.36     23.66 o 
   1  10   4      319.98      293.60      8.17 o 
   2  10   4     1828.48     1878.36     30.98 o 
   3  10   4      256.83      269.63      8.95 o 
   4  10   4       30.06       31.53      6.31 o 
   5  10   4      786.94      759.89     25.34 o 
   6  10   4       70.99       67.00      7.24 o 
   7  10   4      608.64      597.08     16.62 o 
   8  10   4      870.58      893.84     23.40 o 
   9  10   4      156.46      123.84      9.09 o 
  10  10   4      156.80      132.70     11.38 o 
 -10  11   4       18.69        6.69     13.64 o 
  -9  11   4      295.59      300.67     25.36 o 
  -8  11   4      334.87      321.66     23.80 o 
  -7  11   4      368.82      369.72     15.69 o 
  -6  11   4      392.65      418.34     16.71 o 
  -5  11   4     1051.48     1153.56     28.90 o 
  -4  11   4      269.36      266.30     12.22 o 
  -3  11   4     1008.40     1022.28     26.12 o 
  -2  11   4      244.47      200.92      8.69 o 
  -1  11   4      937.32      945.43     24.06 o 
   0  11   4      283.48      289.55      8.11 o 
   1  11   4      891.72      911.24     19.52 o 
   2  11   4      186.67      166.81      7.04 o 
   3  11   4      990.92      980.30     21.31 o 
   4  11   4      309.27      288.97     12.74 o 
   5  11   4     1088.46     1147.80     36.89 o 
   6  11   4      409.75      423.23     25.91 o 
   7  11   4      354.95      340.86     16.33 o 
   8  11   4      294.83      279.21     13.09 o 
   9  11   4      288.33      250.98     14.01 o 
  10  11   4       14.26        7.79      7.79 o 
  -9  12   4       97.77      108.44     21.63 o 
  -8  12   4       90.46       98.42     20.27 o 
  -6  12   4     1263.57     1303.81     39.32 o 
  -5  12   4      863.07      865.58     23.02 o 
  -4  12   4      343.70      350.35     15.29 o 
  -3  12   4     1447.35     1578.68     45.98 o 
  -2  12   4      290.10      259.67     10.97 o 
  -1  12   4      315.01      302.43     11.23 o 
   0  12   4      469.44      462.61     12.45 o 
   1  12   4      281.81      269.08      8.92 o 
   2  12   4      304.84      308.37      9.56 o 
   3  12   4     1533.40     1573.29     37.79 o 
   4  12   4      361.96      368.42     16.33 o 
   5  12   4      901.89      869.60     38.13 o 
   6  12   4     1280.11     1300.13     60.14 o 
   7  12   4      245.28      225.76     14.82 o 
   8  12   4      110.70       96.39      9.70 o 
   9  12   4       99.40       85.07     10.05 o 
  -8  13   4       87.63       44.27     15.40 o 
  -7  13   4      149.12      124.22     17.84 o 
  -6  13   4       41.80       11.23     11.52 o 
  -5  13   4      104.24      101.49      8.57 o 
  -4  13   4       50.92       48.44      8.05 o 
  -3  13   4      146.10      137.45     11.18 o 
  -2  13   4      261.02      237.66     10.48 o 
  -1  13   4      651.10      711.88     23.60 o 
   0  13   4      831.05      865.58     23.02 o 
   1  13   4      638.76      667.21     19.34 o 
   2  13   4      257.01      275.82     14.13 o 
   3  13   4      147.37      128.44     10.02 o 
   4  13   4       64.30       67.84     12.62 o 
   5  13   4      115.33      109.51     18.53 o 
   6  13   4       37.49       44.27     12.45 o 
   7  13   4      153.03      141.88     12.57 o 
   8  13   4      109.00       77.40      9.29 o 
  -7  14   4      162.17      161.57     21.19 o 
  -6  14   4      174.39      126.88     21.86 o 
  -5  14   4      623.69      678.70     30.14 o 
  -4  14   4      246.43      274.12     16.91 o 
  -3  14   4       99.59       93.09      8.54 o 
  -2  14   4      167.99      173.90     10.34 o 
  -1  14   4      410.17      448.08     15.11 o 
   0  14   4      377.08      379.60     13.93 o 
   1  14   4      420.54      438.06     18.53 o 
   2  14   4      135.02      130.76     11.29 o 
   3  14   4       72.85       67.55      9.79 o 
   4  14   4      256.43      261.87     23.13 o 
   5  14   4      622.45      652.35     40.86 o 
   6  14   4      151.54      130.76     17.52 o 
   7  14   4      174.66      160.27     15.95 o 
  -5  15   4      297.86      350.35     21.02 o 
  -4  15   4      200.36      211.17     22.76 o 
  -3  15   4      187.43      168.58     12.83 o 
  -2  15   4      157.36      150.94     10.45 o 
  -1  15   4      232.57      204.80     11.21 o 
   0  15   4       86.01       61.27      9.58 o 
   1  15   4      265.18      244.00     15.40 o 
   2  15   4      172.77      162.00     12.57 o 
   3  15   4      193.30      167.68     13.67 o 
   4  15   4      180.11      195.65     21.43 o 
   5  15   4      291.52      297.13     27.57 o 
  -2  16   4      136.51      151.35     19.69 o 
  -1  16   4      276.75      261.87     25.89 o 
   0  16   4      477.20      477.38     24.52 o 
   1  16   4      267.71      255.29     17.40 o 
   2  16   4      182.05      174.80     15.75 o 
   1   0   5      128.93      124.22      2.29 o 
   2   0   5     5633.05     5595.47     66.19 o 
   3   0   5     1521.25     1565.18     18.85 o 
   4   0   5       61.35       99.78      3.07 o 
   5   0   5     1077.60     1040.87     15.38 o 
   6   0   5      303.12      345.29      6.31 o 
   7   0   5      340.70      305.39      6.54 o 
   8   0   5       14.28        8.98      2.87 o 
   9   0   5       78.88       63.15      5.13 o 
  10   0   5        0.43        0.87      4.37 o 
  11   0   5       14.38       13.90      5.21 o 
  12   0   5      275.84      286.65     16.71 o 
  13   0   5      385.53      481.84     25.39 o 
 -13   1   5        7.32        7.24      8.43 o 
 -12   1   5      212.49      199.47     14.42 o 
 -11   1   5      555.86      552.23     15.98 o 
 -10   1   5      388.20      421.81     12.60 o 
  -9   1   5     1033.82     1040.87     24.15 o 
  -8   1   5      289.40      261.87      6.05 o 
  -7   1   5      215.19      191.85      4.26 o 
  -6   1   5      555.88      475.87      8.17 o 
  -5   1   5      230.58      232.97      4.17 o 
  -4   1   5     2386.90     2373.37     31.50 o 
  -3   1   5     3369.46     3380.74     49.45 o 
  -2   1   5     7066.56     7046.02     82.84 o 
  -1   1   5     2859.53     2705.89     33.65 o 
   0   1   5      653.76      623.14      8.48 o 
   1   1   5     2814.45     2697.06     35.35 o 
   2   1   5     6727.88     6802.48     87.01 o 
   3   1   5     3137.01     3097.99     41.67 o 
   4   1   5     2444.51     2456.99     30.37 o 
   5   1   5      199.37      194.23      3.79 o 
   6   1   5      572.81      500.69      8.37 o 
   7   1   5      179.44      164.61      4.81 o 
   8   1   5      230.03      203.81      6.31 o 
   9   1   5     1045.92     1055.20     20.99 o 
  10   1   5      368.22      390.28     10.77 o 
  11   1   5      507.48      525.36     15.61 o 
  12   1   5      180.00      193.74     14.68 o 
  13   1   5        5.56        2.90      7.53 o 
 -13   2   5      143.37      139.45     12.86 o 
 -12   2   5       67.39       84.11      9.35 o 
 -11   2   5      360.94      380.26     13.26 o 
 -10   2   5     1316.53     1334.70     31.07 o 
  -9   2   5      122.71      126.13      4.57 o 
  -8   2   5      503.38      493.10     10.57 o 
  -7   2   5     1884.04     1918.40     29.82 o 
  -6   2   5      910.69      857.58     13.96 o 
  -5   2   5     1230.82     1194.39     18.82 o 
  -4   2   5      678.14      650.62     10.42 o 
  -3   2   5     2398.07     2273.30     32.46 o 
  -2   2   5     1188.41     1182.63     16.39 o 
  -1   2   5      483.64      482.59      7.47 o 
   0   2   5     6857.86     6368.94     81.48 o 
   1   2   5      497.26      481.08      6.72 o 
   2   2   5     1034.13     1022.28     14.16 o 
   3   2   5     2235.39     2129.60     31.42 o 
   4   2   5      816.37      795.97     10.57 o 
   5   2   5     1326.29     1301.35     15.95 o 
   6   2   5      797.89      756.16     11.23 o 
   7   2   5     1771.76     1783.71     24.44 o 
   8   2   5      440.16      449.52      9.38 o 
   9   2   5      100.09       97.75      5.04 o 
  10   2   5     1352.31     1364.70     27.65 o 
  11   2   5      314.40      295.95     11.70 o 
  12   2   5       99.62      145.15     13.12 o 
  13   2   5      169.40      177.06     14.04 o 
 -13   3   5      681.48      673.37     32.66 o 
 -12   3   5       63.28       73.83     10.54 o 
 -11   3   5       15.31       10.68      5.21 o 
 -10   3   5       71.98       71.23      6.02 o 
  -9   3   5       84.23       75.02      4.14 o 
  -8   3   5      184.61      175.26      5.85 o 
  -7   3   5     4964.06     5059.11     75.05 o 
  -6   3   5     2154.28     2213.66     33.62 o 
  -5   3   5     3899.86     4019.83     49.63 o 
  -4   3   5     4722.81     5027.69     65.15 o 
  -3   3   5     3653.28     3603.95     46.99 o 
  -2   3   5      858.49      867.60     12.02 o 
  -1   3   5     2769.02     2811.37     34.28 o 
   0   3   5     2049.04     2084.31     29.53 o 
   1   3   5     2695.09     2798.75     45.02 o 
   2   3   5      947.20      997.41     17.20 o 
   3   3   5     3992.56     3933.98     57.62 o 
   4   3   5     4601.93     4895.83     54.78 o 
   5   3   5     4011.73     4183.28     48.41 o 
   6   3   5     2123.55     2213.66     28.81 o 
   7   3   5     4851.38     4924.47     66.86 o 
   8   3   5      196.93      182.53      6.43 o 
   9   3   5       99.49       95.41      5.65 o 
  10   3   5       63.42       61.27      6.40 o 
  11   3   5        7.81        4.89      6.63 o 
  12   3   5       54.26       48.90      9.03 o 
  13   3   5      745.01      766.46     33.91 o 
 -12   4   5      519.35      537.92     25.25 o 
 -11   4   5      973.18     1090.87     33.73 o 
 -10   4   5      267.83      253.67      9.76 o 
  -9   4   5     2065.54     2005.82     32.00 o 
  -8   4   5     2077.30     2054.90     32.40 o 
  -7   4   5      195.08      182.53      4.14 o 
  -6   4   5     1484.12     1461.93     20.82 o 
  -5   4   5       70.15       81.02      2.75 o 
  -4   4   5     1661.24     1592.23     24.44 o 
  -3   4   5      863.41      917.41     12.36 o 
  -2   4   5     4683.04     4723.55     58.46 o 
  -1   4   5     4494.30     4336.54     51.54 o 
   0   4   5     1962.17     1998.20     27.39 o 
   1   4   5     4519.67     4422.13     70.16 o 
   2   4   5     4617.84     4711.88     74.76 o 
   3   4   5      736.14      794.03     12.48 o 
   4   4   5     1661.42     1642.87     23.45 o 
   5   4   5       72.36       84.75      3.13 o 
   6   4   5     1428.22     1403.96     20.41 o 
   7   4   5      216.97      197.07      6.20 o 
   8   4   5     2270.33     2297.71     40.80 o 
   9   4   5     2171.56     2186.53     39.78 o 
  10   4   5      199.36      194.23      9.50 o 
  11   4   5      913.29      976.04     25.51 o 
  12   4   5      484.65      480.33     19.40 o 
 -12   5   5      349.45      349.72     20.36 o 
 -11   5   5      244.00      261.87     14.88 o 
 -10   5   5      213.92      228.83      9.79 o 
  -9   5   5      436.47      413.48     10.39 o 
  -8   5   5     1132.39     1122.58     19.37 o 
  -7   5   5     2409.50     2514.67     39.26 o 
  -6   5   5      886.76      918.45     15.46 o 
  -5   5   5     3192.66     3208.83     48.21 o 
  -4   5   5     1063.00     1076.31     15.64 o 
  -3   5   5     4197.11     4218.58     50.84 o 
  -2   5   5     3483.61     3476.38     42.13 o 
  -1   5   5      430.24      428.85      7.76 o 
   0   5   5     2068.88     2189.71     33.44 o 
   1   5   5      457.62      465.54      9.56 o 
   2   5   5     3280.07     3296.19     54.70 o 
   3   5   5     4142.98     4220.78     68.54 o 
   4   5   5     1068.18     1066.29     15.55 o 
   5   5   5     3079.83     3071.53     41.49 o 
   6   5   5      979.16     1031.02     16.39 o 
   7   5   5     2590.32     2698.82     47.75 o 
   8   5   5     1080.94     1105.52     21.51 o 
   9   5   5      385.70      354.81     10.25 o 
  10   5   5      204.30      217.65     10.05 o 
  11   5   5      215.94      207.72     10.80 o 
  12   5   5      321.17      312.57     14.45 o 
 -12   6   5       71.75       69.81     15.35 o 
 -11   6   5      404.02      392.31     19.54 o 
 -10   6   5      507.63      526.92     20.30 o 
  -9   6   5      182.76      202.37      6.78 o 
  -8   6   5      116.20      118.98      4.46 o 
  -7   6   5     1356.58     1473.66     23.51 o 
  -6   6   5       80.72       78.90      3.94 o 
  -5   6   5       83.60       75.31      4.14 o 
  -4   6   5     1069.47     1080.77     15.66 o 
  -3   6   5     1199.64     1195.55     17.66 o 
  -2   6   5      233.20      230.39      5.15 o 
  -1   6   5     3146.13     3170.41     47.92 o 
   0   6   5     1761.17     1690.12     26.58 o 
   1   6   5     3357.67     3430.40     49.83 o 
   2   6   5      310.01      294.79     14.62 o 
   3   6   5     1176.00     1176.81     21.02 o 
   4   6   5     1006.72      997.41     17.20 o 
   5   6   5       64.53       46.10      3.24 o 
   6   6   5      100.87       99.43      5.10 o 
   7   6   5     1419.97     1509.16     27.77 o 
   8   6   5      102.75      118.60      5.94 o 
   9   6   5      149.53      162.00      8.22 o 
  10   6   5      483.44      485.57     15.75 o 
  11   6   5      442.49      416.95     16.68 o 
  12   6   5       90.51       77.40      8.69 o 
 -12   7   5       89.87       95.41     16.62 o 
 -11   7   5      378.08      374.33     30.29 o 
 -10   7   5      295.72      302.43     21.31 o 
  -9   7   5      291.37      304.20     10.11 o 
  -8   7   5      476.29      481.84     11.96 o 
  -7   7   5      233.58      223.21      8.66 o 
  -6   7   5      400.86      394.34     10.13 o 
  -5   7   5      146.58      138.26      5.59 o 
  -4   7   5      852.59      844.70     14.82 o 
  -3   7   5     1033.34     1023.38     17.43 o 
  -2   7   5     1042.83     1003.86     15.09 o 
  -1   7   5      350.22      317.40      6.66 o 
   0   7   5      835.32      817.22     13.61 o 
   1   7   5      283.23      247.22      5.36 o 
   2   7   5     1141.31     1098.75     20.30 o 
   3   7   5      972.17      947.55     15.72 o 
   4   7   5      762.20      732.93     13.81 o 
   5   7   5      151.90      142.28      5.68 o 
   6   7   5      392.83      368.42      9.79 o 
   7   7   5      202.95      187.16      6.98 o 
   8   7   5      470.47      445.93     12.22 o 
   9   7   5      305.44      303.01     11.26 o 
  10   7   5      308.71      326.55     12.91 o 
  11   7   5      430.43      423.93     17.52 o 
  12   7   5       91.78       74.73     10.60 o 
 -11   8   5        2.55       11.81     12.74 o 
 -10   8   5       86.13       50.12     16.62 o 
  -9   8   5      101.91       96.39     13.38 o 
  -8   8   5       86.19       84.11      4.98 o 
  -7   8   5      329.49      329.04     11.12 o 
  -6   8   5       91.12       90.80      4.86 o 
  -5   8   5      769.07      785.43     16.21 o 
  -4   8   5       82.26       81.65      4.60 o 
  -3   8   5      298.45      279.21      6.83 o 
  -2   8   5      403.93      397.03      8.14 o 
  -1   8   5      277.12      279.21      5.68 o 
   0   8   5      503.57      495.39      9.84 o 
   1   8   5      308.37      316.19      7.27 o 
   2   8   5      430.26      455.31     10.89 o 
   3   8   5      262.17      240.30      6.86 o 
   4   8   5       56.34       39.84      4.72 o 
   5   8   5      771.86      816.24     23.34 o 
   6   8   5       78.97       78.90      5.73 o 
   7   8   5      354.89      348.44     10.16 o 
   8   8   5       56.69       55.54      6.08 o 
   9   8   5      113.17      117.50      8.86 o 
  10   8   5       79.10       69.81      8.80 o 
  11   8   5        4.85       22.06      7.82 o 
 -11   9   5      274.03      237.66     24.67 o 
 -10   9   5       97.25      133.89     22.06 o 
  -9   9   5      384.19      408.64     26.15 o 
  -8   9   5      603.95      654.96     22.64 o 
  -7   9   5       58.05       40.28      6.49 o 
  -6   9   5      174.64      168.11      9.70 o 
  -5   9   5      722.80      735.68     16.62 o 
  -4   9   5      612.69      618.88     13.55 o 
  -3   9   5      309.04      325.34     10.42 o 
  -2   9   5      210.43      205.75      8.31 o 
  -1   9   5     1386.49     1401.41     24.21 o 
   0   9   5      243.51      265.75      6.11 o 
   1   9   5     1536.81     1580.04     27.04 o 
   2   9   5      159.68      146.37      5.36 o 
   3   9   5      251.58      272.99      9.00 o 
   4   9   5      582.17      565.89     15.38 o 
   5   9   5      688.82      676.04     21.22 o 
   6   9   5      195.26      182.53      8.28 o 
   7   9   5       81.34       75.02      6.49 o 
   8   9   5      590.55      613.81     18.56 o 
   9   9   5      382.60      399.08     14.27 o 
  10   9   5       69.70       50.35      8.22 o 
  11   9   5      251.50      238.18     14.71 o 
 -10  10   5      132.63      113.82     22.15 o 
  -9  10   5      319.88      327.19     25.25 o 
  -8  10   5      331.95      342.74     22.06 o 
  -7  10   5       58.69       43.37      6.95 o 
  -6  10   5       99.23       99.78      8.48 o 
  -5  10   5      643.19      668.97     15.84 o 
  -4  10   5      601.67      572.38     13.84 o 
  -3  10   5     1178.71     1159.35     27.80 o 
  -2  10   5      176.94      195.65      7.15 o 
  -1  10   5      109.13       97.40      5.39 o 
   0  10   5      927.95      911.24     19.52 o 
   1  10   5      117.85      108.44      5.33 o 
   2  10   5      231.61      240.82      6.86 o 
   3  10   5     1285.93     1270.83     26.70 o 
   4  10   5      658.87      614.65     16.88 o 
   5  10   5      659.20      643.70     22.44 o 
   6  10   5       73.19       59.94      7.64 o 
   7  10   5       44.46       40.71      6.95 o 
   8  10   5      306.09      337.73     13.75 o 
   9  10   5      263.51      242.41     13.23 o 
  10  10   5      134.36      120.83     10.86 o 
  -9  11   5      275.25      257.47     23.48 o 
  -8  11   5      137.99      136.26     16.30 o 
  -7  11   5      675.76      718.25     36.48 o 
  -6  11   5     1510.44     1575.98     45.92 o 
  -5  11   5      552.04      527.70     16.42 o 
  -4  11   5      651.79      649.75     16.48 o 
  -3  11   5     1073.82     1101.01     28.23 o 
  -2  11   5      123.13      138.66      7.21 o 
  -1  11   5      151.71      166.37      7.90 o 
   0  11   5      744.67      712.81     19.08 o 
   1  11   5      131.87      141.07      6.05 o 
   2  11   5       87.61       82.87      4.66 o 
   3  11   5     1070.44     1071.85     23.40 o 
   4  11   5      686.35      679.57     23.08 o 
   5  11   5      574.22      517.60     28.64 o 
   6  11   5     1447.10     1482.84     64.22 o 
   7  11   5      619.96      687.59     19.63 o 
   8  11   5      172.70      173.01     11.21 o 
   9  11   5      297.16      280.37     14.25 o 
  -8  12   5      220.28      191.85     23.57 o 
  -7  12   5       37.71       48.90     17.14 o 
  -6  12   5      168.90      170.34     16.88 o 
  -5  12   5      140.07      127.29      7.67 o 
  -4  12   5      471.19      515.28     16.21 o 
  -3  12   5      684.85      698.33     23.40 o 
  -2  12   5      622.76      644.56     18.99 o 
  -1  12   5      693.52      698.33     20.67 o 
   0  12   5     1110.11     1173.31     25.65 o 
   1  12   5      629.64      625.69     15.32 o 
   2  12   5      564.42      593.75     14.94 o 
   3  12   5      685.19      704.65     19.86 o 
   4  12   5      493.12      523.01     29.56 o 
   5  12   5      144.50      134.29     15.38 o 
   6  12   5      150.82      149.26     15.81 o 
   7  12   5       50.21       61.01      7.96 o 
   8  12   5      213.80      208.71     12.28 o 
  -7  13   5      126.73      140.26     18.13 o 
  -6  13   5      235.66      226.77     20.50 o 
  -5  13   5      921.97      958.06     36.86 o 
  -4  13   5       38.64       57.85      9.32 o 
  -3  13   5      359.68      345.89     15.20 o 
  -2  13   5     1090.15     1108.91     36.25 o 
  -1  13   5      306.02      291.86     11.64 o 
   0  13   5        3.18        0.87      5.82 o 
   1  13   5      267.41      245.07     10.66 o 
   2  13   5     1062.66     1130.57     30.89 o 
   3  13   5      366.51      325.34     22.09 o 
   4  13   5       53.66       53.54     12.19 o 
   5  13   5      890.04      912.25     49.34 o 
   6  13   5      185.39      157.69     18.39 o 
   7  13   5      140.89      123.84     17.43 o 
  -6  14   5      304.95      324.12     27.57 o 
  -5  14   5       37.77       17.66     10.16 o 
  -4  14   5      268.91      293.02     24.47 o 
  -3  14   5      136.67      121.20     15.38 o 
  -2  14   5      258.18      247.22     11.78 o 
  -1  14   5      416.02      445.93     15.81 o 
   0  14   5        7.95        5.76      6.95 o 
   1  14   5      420.77      423.93     15.40 o 
   2  14   5      305.12      310.77     16.79 o 
   3  14   5      142.50      156.85     17.49 o 
   4  14   5      289.54      248.81     24.15 o 
   5  14   5       41.29       46.10     13.41 o 
   6  14   5      316.54      340.25     30.75 o 
  -4  15   5       90.96       84.11     20.59 o 
  -3  15   5      206.43      188.09     14.01 o 
  -2  15   5      153.27      131.54     12.10 o 
  -1  15   5        8.69        7.79      9.21 o 
   0  15   5      164.68      158.12     10.68 o 
   1  15   5       22.68       11.81      8.43 o 
   2  15   5      163.04      136.67     20.67 o 
   3  15   5      188.24      184.85     20.82 o 
   4  15   5       87.39       75.60     16.88 o 
  -1  16   5       27.08        0.29     19.34 o 
   0  16   5      234.72      240.82     28.00 o 
   1  16   5       35.49       22.21     14.77 o 
   0   0   6     3124.08     2874.87     45.63 o 
   1   0   6     1340.56     1177.97     14.01 o 
   2   0   6      534.45      654.09      8.72 o 
   3   0   6      418.06      524.57      7.01 o 
   4   0   6       81.77      108.09      2.84 o 
   5   0   6      143.57      177.52      3.62 o 
   6   0   6      440.06      402.47      8.19 o 
   7   0   6     1534.49     1415.46     23.05 o 
   8   0   6      450.86      488.58     13.55 o 
   9   0   6     1289.03     1347.15     29.97 o 
  10   0   6     1122.74     1235.91     28.72 o 
  11   0   6      742.16      836.80     28.55 o 
  12   0   6       14.80       14.54      7.53 o 
  13   0   6       31.67       30.78     10.77 o 
 -13   1   6      402.45      416.25     23.60 o 
 -12   1   6       31.23       40.51      9.53 o 
 -11   1   6      160.74      175.26     11.73 o 
 -10   1   6      463.99      467.01     13.99 o 
  -9   1   6     1126.41     1131.70     26.32 o 
  -8   1   6       70.57       75.31      5.33 o 
  -7   1   6     1485.86     1439.90     25.83 o 
  -6   1   6     1710.44     1615.39     26.00 o 
  -5   1   6     2631.32     2489.13     28.87 o 
  -4   1   6       80.04      104.58      8.34 o 
  -3   1   6     3243.15     3380.74     45.52 o 
  -2   1   6     1452.11     1476.29     19.60 o 
  -1   1   6      318.97      286.65      4.60 o 
   0   1   6     1202.40     1086.39     13.46 o 
   1   1   6      272.83      245.59      4.26 o 
   2   1   6     1502.30     1522.39     19.92 o 
   3   1   6     3664.35     3832.17     46.36 o 
   4   1   6       38.61       70.10      2.58 o 
   5   1   6     2602.04     2472.19     28.75 o 
   6   1   6     1804.96     1698.52     22.44 o 
   7   1   6     1253.94     1225.14     19.05 o 
   8   1   6      100.59      104.93      4.89 o 
   9   1   6     1240.73     1267.21     24.24 o 
  10   1   6      459.19      478.86     14.16 o 
  11   1   6      141.66      135.07      9.09 o 
  12   1   6       44.44       57.07      9.00 o 
  13   1   6      477.42      448.08     25.22 o 
 -13   2   6      218.94      217.65     16.07 o 
 -12   2   6      285.64      297.71     17.03 o 
 -11   2   6      347.78      354.18     16.01 o 
 -10   2   6       22.51       20.33      5.53 o 
  -9   2   6      846.45      848.64     20.82 o 
  -8   2   6      338.22      336.48      8.11 o 
  -7   2   6      380.81      366.45      7.82 o 
  -6   2   6     3045.51     3024.56     44.91 o 
  -5   2   6     1848.23     1834.38     24.79 o 
  -4   2   6     3112.37     3183.85     51.86 o 
  -3   2   6      928.23      908.14     14.36 o 
  -2   2   6     3348.67     3490.45     50.27 o 
  -1   2   6     1177.80     1152.40     16.19 o 
   0   2   6     1030.29     1021.21     14.13 o 
   1   2   6     1181.10     1145.48     16.13 o 
   2   2   6     3331.96     3482.40     46.18 o 
   3   2   6      841.08      829.90     11.76 o 
   4   2   6     3004.61     3079.09     41.55 o 
   5   2   6     2035.81     2037.96     24.58 o 
   6   2   6     2981.89     2977.95     39.00 o 
   7   2   6      372.11      369.72      7.21 o 
   8   2   6      363.17      369.06      9.15 o 
   9   2   6      846.53      842.70     17.78 o 
  10   2   6       39.40       51.80      6.60 o 
  11   2   6      322.27      332.11     12.39 o 
  12   2   6      316.26      307.18     17.29 o 
  13   2   6      234.20      240.82     26.41 o 
 -12   3   6      264.47      265.17     16.62 o 
 -11   3   6      204.33      219.16     12.60 o 
 -10   3   6      408.65      390.28     12.77 o 
  -9   3   6      494.28      494.61     14.39 o 
  -8   3   6      442.91      419.03      9.76 o 
  -7   3   6     1192.65     1233.51     22.70 o 
  -6   3   6      258.33      276.95      6.23 o 
  -5   3   6       23.02       27.28      2.84 o 
  -4   3   6     1571.70     1525.05     22.58 o 
  -3   3   6     1338.80     1389.98     19.02 o 
  -2   3   6     6923.93     6889.78     87.56 o 
  -1   3   6     3114.47     3128.40     41.87 o 
   0   3   6     2555.94     2418.34     35.15 o 
   1   3   6     3259.99     3257.22     38.86 o 
   2   3   6     6770.58     6651.74     94.36 o 
   3   3   6     1376.60     1458.02     20.79 o 
   4   3   6     1667.72     1625.00     24.70 o 
   5   3   6       25.63       27.83      1.97 o 
   6   3   6      235.03      239.25      5.27 o 
   7   3   6     1196.51     1238.28     20.36 o 
   8   3   6      404.55      388.28     10.05 o 
   9   3   6      412.19      400.45     10.89 o 
  10   3   6      396.95      384.26     12.68 o 
  11   3   6      221.74      212.64      9.93 o 
  12   3   6      240.03      210.18     14.30 o 
 -12   4   6      417.36      382.93     20.64 o 
 -11   4   6      101.42      101.81     11.00 o 
 -10   4   6       53.42       48.90      7.85 o 
  -9   4   6       81.96       86.63      6.02 o 
  -8   4   6     2822.48     2928.03     51.57 o 
  -7   4   6      587.15      580.57     12.31 o 
  -6   4   6      827.81      825.99     12.71 o 
  -5   4   6      707.08      730.15     11.96 o 
  -4   4   6     4678.55     4812.85     63.76 o 
  -3   4   6     2512.78     2467.13     30.43 o 
  -2   4   6     3484.53     3520.68     42.42 o 
  -1   4   6      532.71      537.11      7.88 o 
   0   4   6      643.90      629.94      9.38 o 
   1   4   6      534.58      523.79     10.92 o 
   2   4   6     3339.56     3360.96     55.25 o 
   3   4   6     2462.56     2431.74     40.28 o 
   4   4   6     4873.80     4967.55     71.95 o 
   5   4   6      740.89      775.93     11.38 o 
   6   4   6      800.04      819.16     13.64 o 
   7   4   6      608.69      611.29     13.46 o 
   8   4   6     2782.49     2926.18     51.54 o 
   9   4   6       96.90      103.20      6.23 o 
  10   4   6       53.48       58.37      8.05 o 
  11   4   6      108.69      104.58      8.72 o 
  12   4   6      430.45      447.35     22.32 o 
 -12   5   6      315.97      309.59     19.17 o 
 -11   5   6      161.18      148.86     11.64 o 
 -10   5   6      136.97      130.35     12.05 o 
  -9   5   6      323.50      313.18     10.83 o 
  -8   5   6      777.03      800.78     17.34 o 
  -7   5   6      367.80      346.53      6.34 o 
  -6   5   6      351.50      353.54      6.40 o 
  -5   5   6      174.81      181.63      4.14 o 
  -4   5   6     1434.87     1480.20     19.63 o 
  -3   5   6     2757.23     2755.69     33.94 o 
  -2   5   6     3083.00     3017.09     39.26 o 
  -1   5   6      297.73      268.53      4.46 o 
   0   5   6     3723.32     3706.83     60.08 o 
   1   5   6      315.48      297.13      6.46 o 
   2   5   6     3139.64     3103.70     51.19 o 
   3   5   6     2913.13     2940.94     44.30 o 
   4   5   6     1468.63     1531.71     23.97 o 
   5   5   6      210.38      222.20      5.59 o 
   6   5   6      402.91      393.67      8.11 o 
   7   5   6      301.12      285.49      8.05 o 
   8   5   6      778.50      811.40     17.46 o 
   9   5   6      321.32      301.83     11.23 o 
  10   5   6      138.45      126.13      8.40 o 
  11   5   6      176.01      150.94     10.05 o 
  12   5   6      348.74      354.18     19.23 o 
 -12   6   6      334.15      325.94     20.27 o 
 -11   6   6       80.85       58.37     10.13 o 
 -10   6   6        6.25       -1.45      8.43 o 
  -9   6   6      191.09      188.09     11.67 o 
  -8   6   6      569.71      599.57     10.83 o 
  -7   6   6      956.83      976.04     14.88 o 
  -6   6   6     2053.88     2057.99     32.43 o 
  -5   6   6      575.11      570.76      9.76 o 
  -4   6   6     1642.65     1677.53     22.30 o 
  -3   6   6      878.30      814.30     11.64 o 
  -2   6   6     2211.23     2177.00     30.17 o 
  -1   6   6     1043.23     1036.50     16.45 o 
   0   6   6        1.98       10.13      2.06 o 
   1   6   6      975.33      964.37     17.95 o 
   2   6   6     2243.93     2242.58     38.68 o 
   3   6   6      987.17      931.88     17.66 o 
   4   6   6     1437.36     1482.84     22.27 o 
   5   6   6      549.05      566.70     10.54 o 
   6   6   6     2062.82     2064.16     37.12 o 
   7   6   6      956.37      990.98     20.36 o 
   8   6   6      647.27      701.92     16.24 o 
   9   6   6      237.52      237.14     10.48 o 
  10   6   6       11.17       20.04      5.79 o 
  11   6   6       99.40       68.39      8.17 o 
  12   6   6      330.51      322.27     20.76 o 
 -11   7   6       99.78       97.06     15.43 o 
 -10   7   6      278.53      330.90     25.39 o 
  -9   7   6       34.72       30.03      7.82 o 
  -8   7   6     1073.59     1061.83     21.08 o 
  -7   7   6      150.85      148.45      4.98 o 
  -6   7   6      159.20      148.45      5.39 o 
  -5   7   6      445.47      464.09      9.53 o 
  -4   7   6      376.14      340.86      6.92 o 
  -3   7   6     1388.09     1423.16     20.53 o 
  -2   7   6      360.24      341.49      6.92 o 
  -1   7   6      406.14      382.93      7.99 o 
   0   7   6     2307.62     2343.61     36.25 o 
   1   7   6      478.67      462.61     10.25 o 
   2   7   6      392.23      382.93      8.66 o 
   3   7   6     1191.08     1219.20     23.77 o 
   4   7   6      400.26      368.42      8.48 o 
   5   7   6      431.33      440.92     10.71 o 
   6   7   6      107.03      102.85      6.23 o 
   7   7   6      206.76      193.27      7.09 o 
   8   7   6     1015.18     1046.37     26.41 o 
   9   7   6       54.65       43.81      6.08 o 
  10   7   6      292.62      339.61     14.42 o 
  11   7   6      103.51      101.49     10.28 o 
 -11   8   6      362.32      317.40     27.28 o 
 -10   8   6      264.21      240.82     23.25 o 
  -9   8   6      546.84      585.50     30.46 o 
  -8   8   6      182.83      181.17      9.15 o 
  -7   8   6      437.44      436.64     13.52 o 
  -6   8   6        6.95        7.24      4.31 o 
  -5   8   6      162.51      174.80      5.39 o 
  -4   8   6      325.12      332.75      8.08 o 
  -3   8   6       56.69       48.44      2.84 o 
  -2   8   6      244.83      245.59      5.33 o 
  -1   8   6     1709.20     1711.17     28.14 o 
   0   8   6      699.42      670.74     12.33 o 
   1   8   6     1876.26     1866.57     29.42 o 
   2   8   6      204.95      198.02      6.23 o 
   3   8   6       48.54       48.90      4.52 o 
   4   8   6      354.04      355.48     10.92 o 
   5   8   6      166.18      186.70      6.98 o 
   6   8   6        8.42        5.21      4.02 o 
   7   8   6      374.66      371.03      9.84 o 
   8   8   6      239.02      239.78     10.54 o 
   9   8   6      510.22      582.20     18.07 o 
  10   8   6      280.02      282.63     13.72 o 
  11   8   6      424.11      428.85     23.97 o 
 -10   9   6       25.15       45.63     17.03 o 
  -9   9   6       23.33       25.19     10.77 o 
  -8   9   6      415.40      371.03     22.93 o 
  -7   9   6       89.54       85.36     12.28 o 
  -6   9   6      758.14      784.47     24.79 o 
  -5   9   6     1549.67     1569.24     28.32 o 
  -4   9   6     1525.04     1557.13     26.87 o 
  -3   9   6      521.25      525.36     10.92 o 
  -2   9   6      444.53      482.59     11.21 o 
  -1   9   6      366.72      367.12      7.82 o 
   0   9   6        3.90        4.60      2.92 o 
   1   9   6      313.81      300.06      8.25 o 
   2   9   6      481.13      489.34     16.56 o 
   3   9   6      588.60      618.88     16.94 o 
   4   9   6     1518.12     1539.70     33.38 o 
   5   9   6     1574.03     1615.39     36.92 o 
   6   9   6      765.33      794.98     20.15 o 
   7   9   6       49.83       34.66      5.82 o 
   8   9   6      366.05      350.35     12.74 o 
   9   9   6       35.77       31.91      7.50 o 
  10   9   6       34.29       35.27      7.47 o 
 -10  10   6       79.14      104.58     21.92 o 
  -9  10   6      275.35      310.77     24.61 o 
  -8  10   6      294.71      235.06     20.88 o 
  -7  10   6       18.53       22.06     10.08 o 
  -6  10   6      758.40      748.69     24.21 o 
  -5  10   6      964.59      949.63     18.88 o 
  -4  10   6      451.73      454.59     10.89 o 
  -3  10   6      706.73      701.92     14.42 o 
  -2  10   6     1159.38     1243.09     25.19 o 
  -1  10   6      642.33      686.69     16.04 o 
   0  10   6      105.42      104.93      4.89 o 
   1  10   6      529.78      560.25     13.70 o 
   2  10   6     1155.95     1227.54     34.57 o 
   3  10   6      744.51      754.27     19.63 o 
   4  10   6      484.71      515.28     14.68 o 
   5  10   6     1015.84      983.48     30.95 o 
   6  10   6      738.04      683.13     23.13 o 
   7  10   6       29.12       23.51      6.11 o 
   8  10   6      280.67      255.29     13.06 o 
   9  10   6      267.53      270.76     14.01 o 
  10  10   6       86.41       73.83      9.06 o 
  -9  11   6      463.96      453.87     34.80 o 
  -8  11   6      372.67      369.72     26.18 o 
  -7  11   6      171.47      176.62     16.74 o 
  -6  11   6       98.05       81.02     12.25 o 
  -5  11   6       14.63       15.58      4.57 o 
  -4  11   6      216.87      218.15      9.03 o 
  -3  11   6      406.95      395.70     12.86 o 
  -2  11   6      185.61      181.17      8.25 o 
  -1  11   6      896.58      884.72     23.28 o 
   0  11   6     1863.62     1931.84     43.37 o 
   1  11   6      920.18      949.63     20.96 o 
   2  11   6      160.18      149.26      7.06 o 
   3  11   6      428.67      428.16     13.38 o 
   4  11   6      188.35      158.56     11.15 o 
   5  11   6       27.88        7.50      9.79 o 
   6  11   6       93.30      126.13     18.73 o 
   7  11   6      175.23      168.58     10.60 o 
   8  11   6      437.32      448.80     18.73 o 
   9  11   6      423.71      418.34     18.79 o 
  -8  12   6      510.72      494.61     36.34 o 
  -7  12   6      596.13      583.85     39.47 o 
  -6  12   6      518.94      549.01     35.09 o 
  -5  12   6      441.06      461.89     18.30 o 
  -4  12   6      569.82      575.65     17.14 o 
  -3  12   6      228.69      220.66     12.13 o 
  -2  12   6      510.73      494.61     15.90 o 
  -1  12   6       48.23       49.14      5.73 o 
   0  12   6        0.03       -4.89      4.89 o 
   1  12   6       58.30       38.16      4.84 o 
   2  12   6      494.43      491.60     15.09 o 
   3  12   6      217.23      218.15     13.58 o 
   4  12   6      614.64      741.24     36.14 o 
   5  12   6      434.04      450.97     27.45 o 
   6  12   6      540.63      552.23     34.40 o 
   7  12   6      653.44      647.14     28.58 o 
   8  12   6      524.59      478.86     20.85 o 
  -7  13   6       59.98       54.78     14.62 o 
  -6  13   6       66.17       72.68     13.93 o 
  -5  13   6        3.70        2.61      7.27 o 
  -4  13   6      252.02      250.43     14.54 o 
  -3  13   6      553.45      612.97     32.02 o 
  -2  13   6      402.48      386.26     17.40 o 
  -1  13   6       80.42       61.79      7.50 o 
   0  13   6      541.27      582.20     18.07 o 
   1  13   6       96.44       85.07      7.21 o 
   2  13   6      391.73      445.21     19.40 o 
   3  13   6      579.26      594.59     24.06 o 
   4  13   6      235.13      205.29     19.98 o 
   5  13   6        2.86       -1.45     11.35 o 
   6  13   6       62.66       63.96     14.16 o 
   7  13   6       46.40       45.17     10.51 o 
  -6  14   6      116.05       74.41     15.87 o 
  -5  14   6       36.01       37.12     10.16 o 
  -4  14   6      148.35      146.37     12.77 o 
  -3  14   6      382.89      392.98     31.04 o 
  -2  14   6      233.85      211.17     19.78 o 
  -1  14   6      350.68      359.97     18.07 o 
   0  14   6      247.59      259.67     13.17 o 
   1  14   6      308.04      311.38     13.81 o 
   2  14   6      239.44      237.66     15.75 o 
   3  14   6      370.93      375.63     28.38 o 
   4  14   6      116.19      100.10     20.76 o 
   5  14   6       28.19       21.75     13.32 o 
   6  14   6      120.35      142.28     22.73 o 
  -4  15   6        4.16       -2.06      9.29 o 
  -3  15   6       56.79       27.83     13.64 o 
  -2  15   6      459.62      488.58     25.57 o 
  -1  15   6      157.88      167.24     14.54 o 
   0  15   6      168.54      176.16     16.27 o 
   1  15   6      148.89      165.04     13.99 o 
   2  15   6      488.35      514.50     36.28 o 
   3  15   6       29.47       64.77     15.35 o 
   4  15   6       12.35        8.98     13.06 o 
   1   0   7        8.21        8.98      0.93 o 
   2   0   7     1753.28     2013.46     24.44 o 
   3   0   7       45.91       29.82      1.13 o 
   4   0   7     6263.70     6020.75     73.95 o 
   5   0   7      539.67      469.97      7.38 o 
   6   0   7      767.52      694.74     10.77 o 
   7   0   7       43.21       37.32      3.13 o 
   8   0   7      228.53      216.15      7.01 o 
   9   0   7      184.99      200.43      8.69 o 
  10   0   7      119.61       94.07      6.60 o 
  11   0   7        4.27        3.76      7.27 o 
  12   0   7       27.52       15.32      8.14 o 
 -12   1   7      177.05      198.02     14.85 o 
 -11   1   7      133.87      135.07     11.47 o 
 -10   1   7      807.84      899.97     27.57 o 
  -9   1   7      320.43      289.55      9.84 o 
  -8   1   7      586.37      646.27     15.58 o 
  -7   1   7      630.87      597.92     14.16 o 
  -6   1   7      118.15       99.43      3.74 o 
  -5   1   7     3914.90     3927.58     42.65 o 
  -4   1   7      309.42      362.57      5.82 o 
  -3   1   7      801.07      802.69     10.60 o 
  -2   1   7     2086.22     2002.78     24.38 o 
  -1   1   7      406.74      386.92      6.02 o 
   0   1   7     2708.94     2391.64     28.29 o 
   1   1   7      483.68      476.63      7.44 o 
   2   1   7     2148.30     2092.07     28.03 o 
   3   1   7      910.18      943.35     12.54 o 
   4   1   7      259.47      298.29      5.30 o 
   5   1   7     3829.61     3758.80     45.89 o 
   6   1   7       90.37       82.87      3.10 o 
   7   1   7      698.02      669.84     13.20 o 
   8   1   7      493.36      509.87     13.06 o 
   9   1   7      262.47      252.60      9.73 o 
  10   1   7      765.60      852.63     21.86 o 
  11   1   7      142.39      137.45     10.77 o 
  12   1   7      195.35      198.02     14.36 o 
 -12   2   7      154.18      133.89     13.00 o 
 -11   2   7      538.96      569.14     21.92 o 
 -10   2   7       58.73       48.67      7.59 o 
  -9   2   7     1205.15     1261.16     30.23 o 
  -8   2   7      132.09      118.60      5.94 o 
  -7   2   7       99.21       82.87      5.27 o 
  -5   2   7     1130.03     1181.47     18.70 o 
  -4   2   7     1046.40     1002.79     17.26 o 
  -3   2   7     1099.31     1116.88     17.05 o 
  -2   2   7      297.49      247.22      4.29 o 
  -1   2   7     1688.18     1604.47     21.80 o 
   0   2   7        4.90        3.19      1.16 o 
   1   2   7     1931.59     1896.11     25.19 o 
   2   2   7      320.71      272.44      5.07 o 
   3   2   7      972.03      974.97     15.95 o 
   4   2   7      917.88      871.60     13.06 o 
   5   2   7     1134.27     1201.45     16.50 o 
   6   2   7      420.29      448.08      7.21 o 
   7   2   7      135.51      120.45      4.49 o 
   8   2   7      192.74      173.47      6.28 o 
   9   2   7     1145.62     1181.47     24.55 o 
  10   2   7       44.68       32.49      5.82 o 
  11   2   7      556.44      614.65     22.79 o 
  12   2   7      139.75      126.88     11.50 o 
 -12   3   7      121.21      158.56     13.72 o 
 -11   3   7       87.48      103.89     11.44 o 
 -10   3   7      180.54      195.16     11.90 o 
  -9   3   7      565.34      537.92     15.00 o 
  -8   3   7      245.54      248.29      6.43 o 
  -7   3   7      846.22      834.83     16.71 o 
  -6   3   7     1648.57     1600.39     28.58 o 
  -5   3   7     1517.32     1448.96     23.31 o 
  -4   3   7      970.12      938.14     14.59 o 
  -3   3   7     6075.58     6177.57     80.23 o 
  -2   3   7     1509.30     1509.16     22.47 o 
  -1   3   7     1988.27     1978.48     27.25 o 
   0   3   7       36.63       25.71      1.74 o 
   1   3   7     1959.72     1958.85     24.09 o 
   2   3   7     1474.72     1495.95     22.38 o 
   3   3   7     6363.83     6607.41     85.76 o 
   4   3   7      917.61      874.61     13.09 o 
   5   3   7     1533.69     1469.75     19.57 o 
   6   3   7     1717.34     1667.80     22.24 o 
   7   3   7      853.49      814.30     14.56 o 
   8   3   7      278.15      267.40      9.47 o 
   9   3   7      574.07      553.01     16.01 o 
  10   3   7      176.65      164.61      9.18 o 
  11   3   7      110.20      107.05     11.26 o 
  12   3   7      115.77       86.95     11.76 o 
 -12   4   7      259.96      260.77     19.23 o 
 -11   4   7      373.06      390.95     20.18 o 
 -10   4   7      372.15      368.42     16.33 o 
  -9   4   7      187.76      160.70     10.37 o 
  -8   4   7      720.91      712.81     15.43 o 
  -7   4   7     2434.82     2642.53     47.23 o 
  -6   4   7      156.07      129.60      4.66 o 
  -5   4   7       71.35       77.11      2.69 o 
  -4   4   7      355.79      369.06      7.18 o 
  -3   4   7     1495.90     1561.16     20.18 o 
  -2   4   7     1690.67     1766.51     22.87 o 
  -1   4   7     3584.54     3653.15     47.31 o 
   0   4   7      840.85      804.63     11.58 o 
   1   4   7     3441.82     3502.52     42.30 o 
   2   4   7     1663.02     1719.63     25.39 o 
   3   4   7     1574.77     1688.70     25.16 o 
   4   4   7      331.83      327.80      8.02 o 
   5   4   7       70.82       81.65      3.07 o 
   6   4   7      169.54      158.12      4.72 o 
   7   4   7     2481.74     2637.29     47.20 o 
   8   4   7      659.04      664.57     14.91 o 
   9   4   7      167.50      160.27      8.19 o 
  10   4   7      392.24      390.28     13.44 o 
  11   4   7      403.54      348.44     18.42 o 
  12   4   7      285.68      254.74     18.47 o 
 -12   5   7      165.71      164.17     14.39 o 
 -11   5   7      307.06      324.12     18.99 o 
 -10   5   7       24.92       13.64      8.43 o 
  -9   5   7     1534.79     1609.95     45.05 o 
  -8   5   7      454.38      495.39     13.64 o 
  -7   5   7     2947.02     3090.44     52.99 o 
  -6   5   7     1081.56     1105.52     20.36 o 
  -5   5   7      612.73      625.69     11.93 o 
  -4   5   7      522.98      509.11      8.45 o 
  -3   5   7     1625.23     1635.98     22.03 o 
  -2   5   7     2084.53     2202.48     27.16 o 
  -1   5   7     1009.26      987.77     12.83 o 
   0   5   7       19.84       22.06      2.40 o 
   1   5   7     1015.25      989.91     17.14 o 
   2   5   7     2106.99     2250.63     38.74 o 
   3   5   7     1580.20     1566.54     28.29 o 
   4   5   7      527.80      502.97      9.93 o 
   5   5   7      583.54      592.10     10.77 o 
   6   5   7      956.42      982.44     17.05 o 
   7   5   7     2988.57     3032.06     52.47 o 
   8   5   7      476.87      480.33     11.93 o 
   9   5   7     1520.42     1545.06     36.11 o 
  10   5   7       16.48        4.02      5.47 o 
  11   5   7      323.74      311.96     16.82 o 
  12   5   7      170.05      163.74     14.80 o 
 -11   6   7      302.61      302.43     18.94 o 
 -10   6   7      181.41      161.13     11.67 o 
  -9   6   7     1299.75     1314.90     38.25 o 
  -8   6   7      360.59      371.03     15.09 o 
  -7   6   7      235.56      224.23      5.10 o 
  -6   6   7      137.61      116.75      4.05 o 
  -5   6   7     1056.85     1034.30     17.52 o 
  -4   6   7      181.92      202.86      4.37 o 
  -3   6   7      480.14      467.01      7.35 o 
  -2   6   7     1174.45     1152.40     16.19 o 
  -1   6   7      793.27      758.01     12.19 o 
   0   6   7      410.31      435.22      9.24 o 
   1   6   7      713.37      676.04     13.26 o 
   2   6   7     1031.49     1007.11     18.36 o 
   3   6   7      445.16      421.81      8.40 o 
   4   6   7      170.50      194.69      5.21 o 
   5   6   7     1060.26     1028.82     20.73 o 
   6   6   7      178.73      147.21      4.95 o 
   7   6   7      175.41      162.87      6.51 o 
   8   6   7      369.79      416.25     13.90 o 
   9   6   7     1389.05     1406.51     33.18 o 
  10   6   7      166.03      150.94     10.05 o 
  11   6   7      288.89      294.79     17.52 o 
 -11   7   7      181.47      159.83     18.50 o 
 -10   7   7      348.75      356.75     18.65 o 
  -9   7   7      286.41      320.44     15.84 o 
  -8   7   7      938.25      969.67     30.72 o 
  -7   7   7       76.19       74.12      3.50 o 
  -6   7   7      468.86      446.66      9.35 o 
  -5   7   7     1080.88     1098.75     18.04 o 
  -4   7   7      578.39      572.38      9.76 o 
  -3   7   7      425.21      411.42      8.28 o 
  -2   7   7      595.85      558.63      9.64 o 
  -1   7   7      767.12      764.58     12.22 o 
   0   7   7      258.80      263.52      6.08 o 
   1   7   7      722.97      713.71     14.54 o 
   2   7   7      557.34      509.11     11.52 o 
   3   7   7      507.40      460.41     18.24 o 
   4   7   7      641.43      627.39     13.64 o 
   5   7   7     1031.74     1034.30     20.79 o 
   6   7   7      464.45      451.70     10.86 o 
   7   7   7       51.82       45.63      4.60 o 
   8   7   7      978.27     1017.94     26.06 o 
   9   7   7      294.94      290.71     11.61 o 
  10   7   7      320.91      330.26     14.85 o 
  11   7   7      159.57      159.43     13.75 o 
 -10   8   7       44.64       26.06     16.85 o 
  -9   8   7      202.24      191.85     18.39 o 
  -8   8   7       87.46       65.87     11.87 o 
  -7   8   7      330.34      318.01     14.56 o 
  -6   8   7      918.23      893.84     19.34 o 
  -5   8   7       23.74       28.00      3.24 o 
  -4   8   7     1653.17     1673.36     27.85 o 
  -3   8   7      478.17      475.15      9.64 o 
  -2   8   7       58.85       61.01      3.45 o 
  -1   8   7      539.26      509.11     11.52 o 
   0   8   7       73.29       66.71      3.88 o 
   1   8   7      556.55      530.83     13.32 o 
   2   8   7       99.80       95.72      5.68 o 
   3   8   7      539.94      529.27     16.45 o 
   4   8   7     1541.10     1541.03     33.38 o 
   5   8   7       45.27       45.17      4.34 o 
   6   8   7      930.71      946.50     21.98 o 
   7   8   7      301.46      311.96     11.41 o 
   8   8   7       70.75       63.96      7.90 o 
   9   8   7      195.29      174.37     10.77 o 
  10   8   7       44.10       24.35      8.74 o 
 -10   9   7      631.78      636.80     43.81 o 
  -9   9   7       57.02       42.91     12.71 o 
  -8   9   7       90.02       86.31     13.61 o 
  -7   9   7      749.15      727.40     35.79 o 
  -6   9   7       37.49       26.06      6.08 o 
  -5   9   7      593.34      569.14     12.19 o 
  -4   9   7       59.83       63.70      4.08 o 
  -3   9   7      449.32      421.81      9.79 o 
  -2   9   7      291.57      294.79      7.01 o 
  -1   9   7      458.67      487.08     11.26 o 
   0   9   7     2517.89     2511.25     46.04 o 
   1   9   7      430.30      428.85     14.80 o 
   2   9   7      307.42      298.90     11.76 o 
   3   9   7      385.46      368.42     13.72 o 
   4   9   7       68.64       70.10      5.41 o 
   5   9   7      619.27      616.36     15.20 o 
   6   9   7       27.18       15.98      6.66 o 
   7   9   7      743.75      754.27     21.48 o 
   8   9   7       79.74       45.63      7.12 o 
   9   9   7       77.16       61.27      7.99 o 
  10   9   7      609.39      640.25     30.14 o 
  -9  10   7      209.07      183.46     20.73 o 
  -8  10   7       39.22       35.67     12.39 o 
  -7  10   7       93.74       95.06     12.60 o 
  -6  10   7     1091.91     1133.99     51.57 o 
  -5  10   7       79.75       68.68      6.20 o 
  -4  10   7      350.96      373.00      9.21 o 
  -3  10   7      155.80      160.70      5.62 o 
  -2  10   7      369.97      333.99      9.32 o 
  -1  10   7     1290.08     1314.90     27.16 o 
   0  10   7      141.30      143.09      5.70 o 
   1  10   7     1326.65     1389.98     38.08 o 
   2  10   7      340.69      327.80     12.94 o 
   3  10   7      143.59      135.86      7.15 o 
   4  10   7      337.24      344.01     11.99 o 
   5  10   7       86.31       63.96      8.43 o 
   6  10   7     1136.68     1179.13     36.22 o 
   7  10   7      124.70      111.30      8.63 o 
   8  10   7       63.53       63.15      8.11 o 
   9  10   7      191.60      183.46     12.45 o 
  -9  11   7       99.53       74.12     16.13 o 
  -8  11   7      164.14      155.57     22.06 o 
  -7  11   7      463.62      492.35     31.71 o 
  -6  11   7      194.11      214.64     19.95 o 
  -5  11   7     2088.40     2224.89     59.39 o 
  -4  11   7      633.50      654.09     22.64 o 
  -3  11   7      894.59      878.66     19.17 o 
  -2  11   7      495.70      457.49     13.84 o 
  -1  11   7       97.32       90.48      6.49 o 
   0  11   7        0.73       -0.29      4.69 o 
   1  11   7      108.70      101.14      5.82 o 
   2  11   7      469.87      463.34     14.65 o 
   3  11   7      940.69      894.88     29.53 o 
   4  11   7      587.84      629.94     23.08 o 
   5  11   7     2095.99     2229.70     91.61 o 
   6  11   7      219.84      190.44     14.10 o 
   7  11   7      465.40      448.08     18.01 o 
   8  11   7      167.57      142.28     11.38 o 
   9  11   7       85.39       59.68     10.25 o 
  -8  12   7      478.81      431.66     34.66 o 
  -7  12   7      153.23      132.70     17.26 o 
  -6  12   7       12.57       23.19     11.32 o 
  -5  12   7       61.70       78.90      8.77 o 
  -4  12   7      125.87      105.63      9.09 o 
  -3  12   7      108.17       99.08     10.83 o 
  -2  12   7      460.69      444.49     17.23 o 
  -1  12   7     1479.67     1503.86     44.88 o 
   0  12   7      530.22      512.96     19.28 o 
   1  12   7     1460.92     1509.16     44.94 o 
   2  12   7      485.31      487.08     20.27 o 
   3  12   7      124.16      120.83     10.86 o 
   4  12   7      117.24      118.60     11.50 o 
   5  12   7       62.63       38.80     12.07 o 
   6  12   7       15.33       12.16      8.66 o 
   7  12   7      154.22      119.70     12.28 o 
   8  12   7      437.35      367.76     18.27 o 
  -6  13   7       24.79       29.82     17.11 o 
  -5  13   7       16.27       26.41      9.61 o 
  -4  13   7      201.16      246.15     16.01 o 
  -3  13   7      435.02      469.21     21.37 o 
  -2  13   7       27.85        5.76     10.37 o 
  -1  13   7      901.35      886.74     43.58 o 
   0  13   7      340.61      298.29     22.93 o 
   1  13   7      906.90      941.26     27.16 o 
   2  13   7       18.31        7.24      7.79 o 
   3  13   7      436.62      480.33     23.13 o 
   4  13   7      187.27      203.32     18.94 o 
   5  13   7       47.37       73.83     16.97 o 
   6  13   7       30.18       37.73     13.38 o 
  -5  14   7       41.93       31.33      9.53 o 
  -4  14   7        2.71        4.31      8.05 o 
  -3  14   7      334.86      361.27     20.07 o 
  -2  14   7      206.99      200.43     20.24 o 
  -1  14   7      232.00      205.29     18.53 o 
   0  14   7      146.52      146.77     13.61 o 
   1  14   7      274.65      265.17     16.07 o 
   2  14   7      170.95      173.90     13.46 o 
   3  14   7      300.21      302.43     18.36 o 
   4  14   7        1.92        6.34     17.31 o 
   5  14   7       37.66       22.21     13.00 o 
  -3  15   7        5.75        8.37      8.08 o 
  -2  15   7      274.85      298.90     27.07 o 
  -1  15   7       39.57       34.66     11.03 o 
   0  15   7       12.54       12.77      9.00 o 
   1  15   7       40.93       42.04     10.37 o 
   2  15   7      291.96      265.17     20.50 o 
   3  15   7        7.85      -14.54     19.20 o 
   0   0   8      110.92      106.67      2.81 o 
   1   0   8      643.15      493.10      6.80 o 
   2   0   8       76.36       52.06      1.48 o 
   3   0   8     1238.77     1158.19     15.06 o 
   4   0   8       22.41        8.66      1.22 o 
   5   0   8      220.24      214.64      4.49 o 
   6   0   8      843.51      865.58     15.03 o 
   7   0   8      170.54      180.24      5.94 o 
   8   0   8      191.56      179.35      7.76 o 
   9   0   8     1500.39     1557.13     34.92 o 
  10   0   8      183.50      206.25     11.73 o 
  11   0   8      797.33      948.59     36.69 o 
  12   0   8      149.48      157.69     14.54 o 
 -12   1   8      152.59      165.48     14.01 o 
 -11   1   8       99.73       83.80     10.28 o 
 -10   1   8      241.29      244.00     13.29 o 
  -9   1   8      188.70      201.87     11.12 o 
  -8   1   8      564.41      557.82     12.86 o 
  -7   1   8      453.22      472.92     10.37 o 
  -6   1   8      543.96      529.27     10.19 o 
  -5   1   8     3265.82     3176.14     40.28 o 
  -4   1   8      430.63      435.22      6.40 o 
  -3   1   8     1840.24     1780.84     27.28 o 
  -2   1   8      918.11      921.55     12.39 o 
  -1   1   8      207.40      195.16      3.79 o 
   0   1   8     1825.70     1786.60     23.02 o 
   1   1   8      242.69      229.87      4.14 o 
   2   1   8      804.13      796.92     11.52 o 
   3   1   8     1718.70     1600.39     20.41 o 
   4   1   8      462.15      456.04      7.27 o 
   5   1   8     3579.24     3534.81     48.56 o 
   6   1   8      605.44      585.50     10.71 o 
   7   1   8      462.57      458.96     10.94 o 
   8   1   8      607.21      595.43     15.78 o 
   9   1   8      153.44      150.10      7.50 o 
  10   1   8      239.88      240.82     12.68 o 
  11   1   8      114.52      103.20     10.71 o 
  12   1   8      132.40      142.28     14.22 o 
 -12   2   8       55.98       47.95     11.55 o 
 -11   2   8      585.70      606.26     26.81 o 
 -10   2   8      423.12      446.66     17.98 o 
  -9   2   8      588.18      646.27     21.63 o 
  -8   2   8     1773.68     1838.75     39.41 o 
  -7   2   8     3630.16     3644.92     71.92 o 
  -6   2   8     1793.73     1831.45     26.20 o 
  -5   2   8      609.80      611.29      9.27 o 
  -4   2   8     3395.79     3406.51     45.69 o 
  -3   2   8     1065.84     1074.08     16.74 o 
  -2   2   8     1187.99     1183.82     16.39 o 
  -1   2   8     2245.35     2150.07     28.40 o 
   0   2   8      940.62      969.67     12.71 o 
   1   2   8     2320.25     2223.27     28.90 o 
   2   2   8     1136.30     1167.49     16.27 o 
   3   2   8     1122.01     1122.58     15.95 o 
   4   2   8     3382.73     3400.54     45.63 o 
   5   2   8      600.15      576.46      9.82 o 
   6   2   8     1886.84     1909.46     29.74 o 
   7   2   8     3733.30     3704.74     64.22 o 
   8   2   8     1746.16     1759.35     38.54 o 
   9   2   8      466.28      537.92     15.00 o 
  10   2   8      419.00      396.36     16.27 o 
  11   2   8      646.37      668.97     29.04 o 
  12   2   8       45.23       38.16      9.24 o 
 -12   3   8      175.92      157.28     14.07 o 
 -11   3   8       28.98        4.02      7.79 o 
 -10   3   8     1067.19     1099.88     34.98 o 
  -9   3   8      406.29      398.39     15.64 o 
  -8   3   8      692.32      754.27     18.70 o 
  -7   3   8       29.55       24.70      2.37 o 
  -6   3   8      373.26      354.81      8.34 o 
  -5   3   8      508.99      553.82     10.42 o 
  -4   3   8      797.59      811.40     13.58 o 
  -3   3   8      868.18      840.73     13.81 o 
  -2   3   8     2784.77     2727.20     37.32 o 
  -1   3   8      492.44      475.15      6.69 o 
   0   3   8     8569.00     8701.60    111.10 o 
   1   3   8      429.75      416.95      7.64 o 
   2   3   8     2871.73     2807.75     41.46 o 
   3   3   8      854.88      851.62     13.90 o 
   4   3   8      712.00      717.36     12.77 o 
   5   3   8      483.83      535.55      8.66 o 
   6   3   8      435.23      424.62      9.12 o 
   7   3   8       52.10       51.08      3.65 o 
   8   3   8      596.01      631.65     14.54 o 
   9   3   8      406.83      401.11     12.94 o 
  10   3   8     1039.96     1056.30     34.28 o 
  11   3   8       21.87        7.79      8.92 o 
  12   3   8      229.59      203.32     16.01 o 
 -12   4   8      164.76      147.21     14.45 o 
 -11   4   8       38.98       36.48     10.68 o 
 -10   4   8      171.21      133.89     11.03 o 
  -9   4   8      475.62      509.87     19.98 o 
  -8   4   8      253.88      251.50     12.42 o 
  -7   4   8       41.85       33.27      2.95 o 
  -6   4   8     2461.48     2555.79     49.89 o 
  -5   4   8     2328.62     2423.35     36.86 o 
  -4   4   8     1554.38     1592.23     33.96 o 
  -3   4   8      112.92      111.30      3.24 o 
  -2   4   8     3238.69     3357.02     45.34 o 
  -1   4   8      758.03      761.77     11.26 o 
   0   4   8      298.06      254.22      4.89 o 
   1   4   8      751.31      747.73     10.25 o 
   2   4   8     3262.61     3337.34     45.23 o 
   3   4   8       92.20       99.08      3.04 o 
   4   4   8     1282.98     1337.19     21.17 o 
   5   4   8     2333.17     2448.57     38.74 o 
   6   4   8     2482.56     2602.46     41.67 o 
   7   4   8       48.75       53.05      3.71 o 
   8   4   8      309.21      326.55      9.84 o 
   9   4   8      479.56      504.51     15.29 o 
  10   4   8      169.87      139.85     11.26 o 
  11   4   8       37.80       28.00      9.00 o 
  12   4   8      176.64      168.11     15.43 o 
 -11   5   8      232.61      244.55     15.95 o 
 -10   5   8      628.49      646.27     27.68 o 
  -9   5   8       80.28       76.79      9.56 o 
  -8   5   8     1024.61     1068.49     31.16 o 
  -7   5   8        5.68        5.21      2.32 o 
  -6   5   8      962.73     1021.21     17.40 o 
  -5   5   8      324.96      334.60      6.86 o 
  -4   5   8      211.88      196.11      4.29 o 
  -3   5   8      164.32      140.26      3.62 o 
  -2   5   8     1151.56     1136.30     16.07 o 
  -1   5   8     1257.61     1251.49     18.07 o 
   0   5   8     4989.76     5237.35     68.97 o 
   1   5   8     1283.22     1256.32     19.31 o 
   2   5   8     1200.48     1182.63     19.89 o 
   3   5   8      146.88      144.72      4.08 o 
   4   5   8      180.49      171.24      4.46 o 
   5   5   8      338.36      327.80      8.63 o 
   6   5   8      889.86      912.25     16.45 o 
   7   5   8       14.38       15.06      3.16 o 
   8   5   8     1127.88     1176.81     28.03 o 
   9   5   8       67.70       64.22      7.35 o 
  10   5   8      628.45      610.46     26.06 o 
  11   5   8      216.21      199.47     14.91 o 
 -11   6   8       94.86       73.26     12.25 o 
 -10   6   8      459.22      448.80     21.63 o 
  -9   6   8      391.56      416.95     17.37 o 
  -8   6   8     1026.09     1041.97     30.75 o 
  -7   6   8      458.34      429.55     11.99 o 
  -6   6   8      642.28      641.09     12.07 o 
  -5   6   8       71.73       69.81      3.13 o 
  -4   6   8     1613.74     1582.73     23.02 o 
  -3   6   8      757.60      783.52     11.44 o 
  -2   6   8      515.44      543.45      8.72 o 
  -1   6   8     1194.36     1195.55     18.82 o 
   0   6   8     2547.55     2545.48     37.79 o 
   1   6   8     1165.75     1183.82     22.24 o 
   2   6   8      528.48      546.64     13.52 o 
   3   6   8      750.13      753.35     15.87 o 
   4   6   8     1748.09     1694.32     37.82 o 
   5   6   8       57.17       74.41      4.69 o 
   6   6   8      542.81      533.17     11.00 o 
   7   6   8      415.89      417.64     10.42 o 
   8   6   8      945.29      956.99     24.21 o 
   9   6   8      412.19      375.63     13.20 o 
  10   6   8      482.13      502.97     22.90 o 
  11   6   8      110.90      131.92     14.07 o 
 -11   7   8       44.28       28.72      9.84 o 
 -10   7   8       81.17       74.12     10.54 o 
  -9   7   8      123.27      137.85     11.99 o 
  -8   7   8       56.16       49.63      8.17 o 
  -7   7   8      836.40      893.84     27.48 o 
  -6   7   8      101.85       97.06      4.02 o 
  -5   7   8      653.22      648.88     11.26 o 
  -4   7   8      455.65      463.34      8.80 o 
  -3   7   8      456.93      447.35      9.35 o 
  -2   7   8       47.65       45.40      2.52 o 
  -1   7   8      435.25      443.76      7.88 o 
   0   7   8      623.34      609.62     11.76 o 
   1   7   8      387.95      379.60      9.29 o 
   2   7   8       42.36       45.17      3.45 o 
   3   7   8      572.02      554.63     17.63 o 
   4   7   8      459.04      443.07     12.19 o 
   5   7   8      592.39      610.46     13.46 o 
   6   7   8       78.65       85.68      4.72 o 
   7   7   8      796.73      761.77     20.67 o 
   8   7   8       70.36       55.04      6.31 o 
   9   7   8      148.55      133.48      9.03 o 
  10   7   8       66.18       40.71     11.06 o 
  11   7   8       35.53       22.53     13.58 o 
 -10   8   8        7.30       -7.79     11.58 o 
  -9   8   8      420.68      424.62     28.06 o 
  -8   8   8      187.99      166.37     15.81 o 
  -7   8   8      134.35      128.44     12.74 o 
  -6   8   8      291.94      281.50      9.70 o 
  -5   8   8      332.74      350.35      8.28 o 
  -4   8   8      213.51      221.68      6.57 o 
  -3   8   8     1851.96     1879.84     28.03 o 
  -2   8   8      248.59      234.53      6.25 o 
  -1   8   8      695.84      686.69     13.38 o 
   0   8   8      539.69      518.35     13.96 o 
   1   8   8      561.85      559.44     15.29 o 
   2   8   8      266.22      249.36      9.67 o 
   3   8   8     1856.13     1919.88     50.70 o 
   4   8   8      206.78      204.80      8.28 o 
   5   8   8      341.21      365.15     10.39 o 
   6   8   8      285.21      286.07     11.52 o 
   7   8   8      166.67      155.57      8.08 o 
   8   8   8      215.85      218.67     10.57 o 
   9   8   8      432.31      429.55     21.17 o 
  10   8   8       12.79       10.13      8.98 o 
 -10   9   8      102.04       69.52     16.45 o 
  -9   9   8       18.45       -2.29     10.92 o 
  -8   9   8      478.83      514.50     32.43 o 
  -7   9   8      257.68      308.98     19.75 o 
  -6   9   8       11.98       17.37      8.37 o 
  -5   9   8     1821.30     1837.30     36.48 o 
  -4   9   8       11.15        8.98      2.87 o 
  -3   9   8      975.14      974.97     19.14 o 
  -2   9   8      367.87      348.44      6.98 o 
  -1   9   8        6.96        7.24      2.55 o 
   0   9   8        3.07        1.71      4.60 o 
   1   9   8       14.63       15.32      4.40 o 
   2   9   8      320.08      305.39     11.90 o 
   3   9   8     1003.49     1029.92     30.58 o 
   4   9   8        9.40       11.00      4.98 o 
   5   9   8     1837.95     1930.33     44.85 o 
   6   9   8       19.54       17.66      6.14 o 
   7   9   8      222.85      240.82     10.57 o 
   8   9   8      526.62      534.77     18.88 o 
   9   9   8       29.42       24.70      9.29 o 
  10   9   8       93.40       80.41     12.51 o 
  -9  10   8      204.79      191.85     20.73 o 
  -8  10   8       48.99       55.54     16.48 o 
  -7  10   8      501.48      519.13     31.01 o 
  -6  10   8      911.69      893.84     42.74 o 
  -5  10   8      191.39      177.06      9.96 o 
  -4  10   8     1673.40     1677.53     34.83 o 
  -3  10   8      161.95      155.57      5.53 o 
  -2  10   8      240.93      244.00      7.44 o 
  -1  10   8     1062.23     1111.20     26.09 o 
   0  10   8       98.13      117.85      5.91 o 
   1  10   8     1173.20     1231.10     35.82 o 
   2  10   8      288.59      295.95     12.31 o 
   3  10   8      141.35      131.92     16.01 o 
   4  10   8     1686.70     1669.19     47.28 o 
   5  10   8      195.89      184.85     10.66 o 
   6  10   8      879.62      910.20     30.81 o 
   7  10   8      488.37      481.84     18.68 o 
   8  10   8       38.71       43.14      7.59 o 
   9  10   8      162.50      143.91     13.87 o 
  -8  11   8      333.06      288.39     25.42 o 
  -7  11   8      564.51      587.15     36.28 o 
  -6  11   8      258.12      262.42     20.38 o 
  -5  11   8      108.45      110.58      9.29 o 
  -4  11   8      125.62      110.95      8.60 o 
  -3  11   8      111.11      104.24      8.34 o 
  -2  11   8      598.57      637.67     21.48 o 
  -1  11   8       17.09       21.11      5.15 o 
   0  11   8      453.89      489.34     17.31 o 
   1  11   8       19.76        7.24      8.69 o 
   2  11   8      606.11      607.10     31.04 o 
   3  11   8       93.37       87.59      9.87 o 
   4  11   8      105.65      118.60     11.12 o 
   5  11   8       99.27      110.23      8.95 o 
   6  11   8      281.88      275.82     16.39 o 
   7  11   8      622.24      675.14     24.76 o 
   8  11   8      265.06      249.36     19.89 o 
  -7  12   8        3.86       13.64     10.68 o 
  -6  12   8      307.00      347.17     27.28 o 
  -5  12   8      166.33      173.01     12.97 o 
  -4  12   8      519.99      512.18     19.25 o 
  -3  12   8       14.84       15.98      8.98 o 
  -2  12   8      408.55      388.95     16.10 o 
  -1  12   8       16.06       20.79     10.71 o 
   0  12   8      254.11      293.60     20.99 o 
   1  12   8       19.54       15.32      9.84 o 
   2  12   8      409.06      403.17     18.44 o 
   3  12   8       10.29        6.34      9.00 o 
   4  12   8      471.47      464.09     19.05 o 
   5  12   8      181.28      182.07     18.36 o 
   6  12   8      372.42      400.45     21.11 o 
   7  12   8        1.20       -0.29      9.09 o 
  -6  13   8       27.08       38.57     13.12 o 
  -5  13   8        9.99       -4.02      7.53 o 
  -4  13   8       51.69       51.31      9.50 o 
  -3  13   8       82.48       79.80      9.12 o 
  -2  13   8      519.08      531.61     23.54 o 
  -1  13   8       63.65       72.39     12.74 o 
   0  13   8      462.16      432.38     29.71 o 
   1  13   8       66.27       66.42     13.03 o 
   2  13   8      515.68      532.39     24.35 o 
   3  13   8       66.68       56.58      9.73 o 
   4  13   8       55.13       69.81     10.80 o 
   5  13   8       17.98        5.50     17.11 o 
   6  13   8       32.36       35.88     12.22 o 
  -4  14   8      116.05      126.88     12.65 o 
  -3  14   8      102.85      103.20     11.76 o 
  -2  14   8       84.76       78.29      9.93 o 
  -1  14   8      213.72      218.67     20.12 o 
   0  14   8      161.44      140.66     20.99 o 
   1  14   8      250.03      208.71     15.72 o 
   2  14   8       72.15       34.25      9.56 o 
   3  14   8      112.11      105.97     12.62 o 
   4  14   8      134.11      109.88     17.49 o 
  -1  15   8       21.41       -8.08     10.74 o 
   0  15   8        4.66       12.77     10.71 o 
   1  15   8       16.57        2.06     10.45 o 
   1   0   9      735.37      710.09      9.99 o 
   2   0   9     2280.83     2252.25     33.91 o 
   3   0   9      374.65      376.96      7.27 o 
   4   0   9     2022.97     1866.57     24.99 o 
   5   0   9     1566.96     1605.84     23.19 o 
   6   0   9     2766.03     2768.23     42.97 o 
   7   0   9       38.43       32.69      2.52 o 
   8   0   9      513.87      591.26     19.02 o 
   9   0   9      610.55      614.65     21.95 o 
  10   0   9       26.66       28.38      9.06 o 
  11   0   9      151.03      133.89     12.22 o 
  12   0   9       78.19       69.23     12.19 o 
 -12   1   9      622.58      626.52     32.37 o 
 -11   1   9       60.14       33.27      9.03 o 
 -10   1   9      190.08      214.15     12.94 o 
  -9   1   9      456.40      493.10     18.91 o 
  -8   1   9      605.01      613.81     16.01 o 
  -7   1   9      335.53      309.59      8.40 o 
  -6   1   9      413.06      403.86      8.19 o 
  -5   1   9       98.32       91.44      2.29 o 
  -4   1   9     1626.19     1588.17     25.77 o 
  -3   1   9     1245.17     1251.49     20.47 o 
  -2   1   9     2691.54     2509.55     34.11 o 
  -1   1   9     1857.52     1824.18     24.70 o 
   0   1   9     1288.85     1213.27     15.40 o 
   1   1   9     1817.34     1806.78     24.58 o 
   2   1   9     2630.68     2495.94     33.99 o 
   3   1   9     1211.74     1243.09     16.79 o 
   4   1   9     1592.85     1578.68     20.30 o 
   5   1   9      130.16      103.89      5.21 o 
   6   1   9      417.13      423.23      9.09 o 
   7   1   9      342.10      337.73      7.50 o 
   8   1   9      624.35      599.57     20.01 o 
   9   1   9      485.65      481.84     19.43 o 
  10   1   9      165.57      186.70     12.57 o 
  11   1   9       49.66       52.29      9.35 o 
  12   1   9      637.43      644.56     31.97 o 
 -11   2   9       84.59       68.10     11.52 o 
 -10   2   9       57.04       53.54      8.45 o 
  -9   2   9      111.08      132.70      9.41 o 
  -8   2   9       85.79       81.94      5.56 o 
  -7   2   9      504.51      502.22     10.68 o 
  -6   2   9      756.90      758.01     10.31 o 
  -5   2   9      241.06      237.66      4.72 o 
  -4   2   9      693.70      676.91     13.29 o 
  -3   2   9     1152.25     1085.26     16.82 o 
  -2   2   9        2.69       -0.58      1.45 o 
  -1   2   9       49.09       49.63      1.91 o 
   0   2   9        4.00        5.76      0.90 o 
   1   2   9       33.26       30.78      2.08 o 
   2   2   9        1.86        2.06      1.45 o 
   3   2   9     1245.36     1174.47     17.49 o 
   4   2   9      653.80      658.46     10.48 o 
   5   2   9      241.09      222.20      5.59 o 
   6   2   9      805.82      810.42     14.54 o 
   7   2   9      534.70      512.18     10.77 o 
   8   2   9      124.33      107.05      5.99 o 
   9   2   9       83.22       87.59     11.15 o 
  10   2   9       57.67       28.93      9.32 o 
  11   2   9       80.11       63.41     11.12 o 
 -11   3   9      295.82      318.01     18.21 o 
 -10   3   9      796.52      829.90     32.34 o 
  -9   3   9      134.39      139.45     10.86 o 
  -8   3   9       89.68       89.82      9.03 o 
  -7   3   9     1061.78     1097.62     20.30 o 
  -6   3   9       44.72       46.10      2.08 o 
  -5   3   9     2215.85     2337.03     34.54 o 
  -4   3   9      613.77      578.11     10.63 o 
  -3   3   9     2166.61     2239.37     30.61 o 
  -2   3   9      546.38      529.27      8.60 o 
  -1   3   9      309.54      321.05      5.50 o 
   0   3   9     2464.83     2411.65     30.08 o 
   1   3   9      362.94      358.03      8.37 o 
   2   3   9      534.46      500.69      9.15 o 
   3   3   9     2050.79     2104.55     32.78 o 
   4   3   9      647.78      599.57     10.83 o 
   5   3   9     2509.29     2688.23     47.63 o 
   6   3   9       38.91       36.69      3.50 o 
   7   3   9     1088.88     1172.12     23.31 o 
   8   3   9       88.23       93.09      6.23 o 
   9   3   9      129.49      137.04     11.96 o 
  10   3   9      793.59      883.70     33.38 o 
  11   3   9      285.59      294.21     18.68 o 
 -11   4   9      727.15      747.73     32.57 o 
 -10   4   9      322.60      303.62     16.59 o 
  -9   4   9     1775.87     1834.38     51.02 o 
  -8   4   9        5.13        6.08      8.98 o 
  -7   4   9      135.71      126.50      9.58 o 
  -6   4   9      215.14      204.31      7.30 o 
  -5   4   9      223.19      240.82      5.27 o 
  -4   4   9       36.84       31.53      2.87 o 
  -3   4   9       61.64       70.65      2.58 o 
  -2   4   9      134.61      140.26      3.21 o 
  -1   4   9     4472.19     4417.58     54.29 o 
   0   4   9      719.37      767.42     10.37 o 
   1   4   9     4558.53     4501.67     54.81 o 
   2   4   9      129.46      134.29      5.13 o 
   3   4   9       68.63       70.36      4.00 o 
   4   4   9       39.97       37.93      3.56 o 
   5   4   9      220.02      219.16      7.06 o 
   6   4   9      209.95      209.20      5.91 o 
   7   4   9       97.33       88.54      5.76 o 
   8   4   9        7.14        6.95      4.95 o 
   9   4   9     1745.17     1789.47     51.83 o 
  10   4   9      329.65      342.13     18.88 o 
  11   4   9      801.14      821.13     35.09 o 
 -11   5   9       44.87       38.57     11.21 o 
 -10   5   9      313.36      308.37     16.74 o 
  -9   5   9      299.26      280.37     13.67 o 
  -8   5   9      507.98      488.58     18.79 o 
  -7   5   9      680.01      698.33     22.47 o 
  -6   5   9      278.88      267.40      7.79 o 
  -5   5   9     1563.24     1644.26     24.84 o 
  -4   5   9      255.10      247.22      5.36 o 
  -3   5   9      958.19      980.30     14.91 o 
  -2   5   9      881.05      913.29     14.39 o 
  -1   5   9      330.59      337.09      6.25 o 
   0   5   9     1426.75     1415.46     20.50 o 
   1   5   9      344.93      355.48      6.43 o 
   2   5   9      939.27      947.55     14.68 o 
   3   5   9      920.44      967.56     14.82 o 
   4   5   9      236.56      228.83      6.17 o 
   5   5   9     1632.39     1739.43     35.50 o 
   6   5   9      276.88      274.69      7.33 o 
   7   5   9      620.88      607.10     15.09 o 
   8   5   9      461.00      431.66     14.13 o 
   9   5   9      328.44      340.25     15.69 o 
  10   5   9      329.29      318.62     18.82 o 
  11   5   9       39.35       46.10     11.09 o 
 -11   6   9      174.53      155.14     15.69 o 
 -10   6   9       26.63       10.13     10.19 o 
  -9   6   9      288.79      270.76     15.11 o 
  -8   6   9      262.27      268.53     12.83 o 
  -7   6   9       87.63       72.68      6.37 o 
  -6   6   9      218.83      234.01      6.78 o 
  -5   6   9      440.70      422.54      9.09 o 
  -4   6   9     1691.04     1680.34     25.10 o 
  -3   6   9      195.74      209.69      4.43 o 
  -2   6   9      327.24      309.59      6.57 o 
  -1   6   9      981.77      997.41     15.06 o 
   0   6   9      433.00      457.49      8.74 o 
   1   6   9      907.53      940.22     16.71 o 
   2   6   9      355.48      323.48      6.11 o 
   3   6   9      247.67      239.78     10.02 o 
   4   6   9     1643.27     1676.14     34.83 o 
   5   6   9      422.39      411.42     11.73 o 
   6   6   9      161.29      182.53      7.35 o 
   7   6   9       81.47       73.83      5.56 o 
   8   6   9      258.27      240.82     10.57 o 
   9   6   9      297.25      279.21     15.93 o 
  10   6   9       30.00       36.69     10.51 o 
  11   6   9      178.12      173.90     14.36 o 
 -10   7   9      420.18      404.53     22.58 o 
  -9   7   9      182.83      182.07     13.78 o 
  -8   7   9      520.01      525.36     21.05 o 
  -7   7   9      821.92      823.07     26.35 o 
  -6   7   9      378.08      371.69     12.48 o 
  -5   7   9       85.57       70.94      3.74 o 
  -4   7   9      144.45      138.66      4.00 o 
  -3   7   9      359.00      364.51      7.15 o 
  -2   7   9      517.00      494.61     11.35 o 
  -1   7   9      569.44      553.82     12.02 o 
   0   7   9     2029.07     2037.96     36.86 o 
   1   7   9      600.21      603.74     12.54 o 
   2   7   9      513.36      492.35     15.87 o 
   3   7   9      344.45      340.25     13.81 o 
   4   7   9      160.68      135.86      5.96 o 
   5   7   9      104.88       91.12      6.49 o 
   6   7   9      344.01      322.27      9.79 o 
   7   7   9      811.79      830.89     18.65 o 
   8   7   9      586.98      639.38     23.22 o 
   9   7   9      169.47      169.01     13.26 o 
  10   7   9      436.53      414.87     22.18 o 
 -10   8   9      163.48      189.97     20.64 o 
  -9   8   9       46.20        8.37     15.35 o 
  -8   8   9      528.16      556.22     23.28 o 
  -7   8   9      153.66      153.03     11.78 o 
  -6   8   9     1370.31     1372.26     42.85 o 
  -5   8   9       68.88       64.77      4.66 o 
  -4   8   9     1241.60     1263.56     25.39 o 
  -3   8   9       35.62       31.53      2.87 o 
  -2   8   9      553.31      540.30     11.06 o 
  -1   8   9      248.46      249.36      8.60 o 
   0   8   9      315.60      326.55      8.60 o 
   1   8   9      253.62      261.87      9.90 o 
   2   8   9      483.30      481.08     14.94 o 
   3   8   9       39.78       44.94      4.57 o 
   4   8   9     1349.10     1349.67     31.27 o 
   5   8   9       66.68       65.87      6.63 o 
   6   8   9     1284.35     1273.26     31.56 o 
   7   8   9      156.08      180.71      9.61 o 
   8   8   9      489.63      541.86     24.55 o 
   9   8   9       44.49       34.46      9.58 o 
  10   8   9      166.07      160.27     14.65 o 
  -9   9   9       83.88       89.82     18.70 o 
  -8   9   9      449.24      414.87     28.43 o 
  -7   9   9      667.85      636.80     33.50 o 
  -6   9   9      385.17      376.96     21.80 o 
  -5   9   9      559.15      565.08     19.43 o 
  -4   9   9      875.17      854.60     18.91 o 
  -3   9   9      246.48      233.49      7.27 o 
  -2   9   9     1670.90     1760.80     30.00 o 
  -1   9   9      123.72      109.51      5.36 o 
   0   9   9        5.01        3.76      2.90 o 
   1   9   9      116.77      118.98      7.06 o 
   2   9   9     1644.25     1688.70     46.15 o 
   3   9   9      271.88      261.87     11.00 o 
   4   9   9      886.50      885.73     27.33 o 
   5   9   9      528.70      565.08     17.00 o 
   6   9   9      411.75      415.56     15.95 o 
   7   9   9      693.81      657.56     20.93 o 
   8   9   9      455.11      439.48     22.12 o 
   9   9   9       87.16       84.75     12.54 o 
  -8  10   9      151.72      155.57     18.68 o 
  -7  10   9      212.18      200.43     19.28 o 
  -6  10   9       79.90       62.60     14.01 o 
  -5  10   9      254.84      251.50     12.94 o 
  -4  10   9     1118.37     1079.67     33.56 o 
  -3  10   9      177.02      182.99      9.21 o 
  -2  10   9      440.40      441.62     16.45 o 
  -1  10   9      315.47      319.23     12.16 o 
   0  10   9        1.41       -3.76      7.53 o 
   1  10   9      289.83      275.24     17.52 o 
   2  10   9      421.85      459.69     24.09 o 
   3  10   9      187.69      185.31     15.29 o 
   4  10   9     1080.40     1087.49     28.06 o 
   5  10   9      261.68      248.81     11.26 o 
   6  10   9      116.80      126.50     10.71 o 
   7  10   9      226.68      221.68     12.16 o 
   8  10   9      175.42      182.53     14.25 o 
  -7  11   9      459.53      451.70     32.55 o 
  -6  11   9       14.65       17.37      9.79 o 
  -5  11   9       61.68       35.06      7.27 o 
  -4  11   9       43.88       36.69      6.60 o 
  -3  11   9     1419.88     1445.08     41.41 o 
  -2  11   9      242.81      242.41     11.67 o 
  -1  11   9     1070.42     1094.23     32.66 o 
   0  11   9     1184.52     1166.30     51.13 o 
   1  11   9     1069.89     1107.78     52.12 o 
   2  11   9      224.08      235.06     19.83 o 
   3  11   9     1464.94     1553.11     46.94 o 
   4  11   9       50.09       37.32      9.76 o 
   5  11   9      103.05       80.73      8.25 o 
   6  11   9       17.31       13.26      8.69 o 
   7  11   9      467.67      426.74     23.19 o 
  -6  12   9      102.67       90.17     14.85 o 
  -5  12   9      147.18      131.54     10.92 o 
  -4  12   9       89.18       80.73      9.47 o 
  -3  12   9       24.36       33.07      9.21 o 
  -2  12   9      572.61      603.74     22.58 o 
  -1  12   9     1404.73     1484.14     45.89 o 
   0  12   9        4.65       35.88     14.48 o 
   1  12   9     1531.62     1648.40     69.09 o 
   2  12   9      559.90      508.33     29.94 o 
   3  12   9       19.27       12.77      7.79 o 
   4  12   9       89.82       71.23     10.05 o 
   5  12   9      145.52      143.09     11.41 o 
   6  12   9      102.72       75.60     11.23 o 
  -5  13   9      467.59      433.08     24.79 o 
  -4  13   9      105.66      114.20     10.92 o 
  -3  13   9       27.71       -0.87      6.69 o 
  -2  13   9      110.81      122.33     10.92 o 
  -1  13   9       19.83       11.00      6.66 o 
   0  13   9      127.98      120.45     18.68 o 
   1  13   9       28.73       16.53     11.90 o 
   2  13   9      114.25      118.22     12.60 o 
   3  13   9        6.95       16.27      8.92 o 
   4  13   9       93.11      105.28     13.26 o 
   5  13   9      420.51      418.34     23.66 o 
  -3  14   9       55.58       35.67     11.38 o 
  -2  14   9       36.48       13.00      7.50 o 
  -1  14   9      392.09      372.36     21.02 o 
   0  14   9       14.77       20.33     17.34 o 
   1  14   9      339.56      352.90     23.02 o 
   2  14   9       32.77       22.87     11.55 o 
   3  14   9       74.26       55.54     14.45 o 
   0   0  10      214.69      225.76      5.62 o 
   1   0  10      124.26      107.39      2.46 o 
   2   0  10       36.80       35.67      2.84 o 
   3   0  10     4524.43     4547.47     66.57 o 
   4   0  10      238.77      225.76      5.62 o 
   5   0  10        0.62        0.87      1.19 o 
   6   0  10       17.25        9.82      2.03 o 
   7   0  10     1215.49     1226.35     23.83 o 
   8   0  10       33.06       37.73      4.60 o 
   9   0  10      176.08      181.63     12.39 o 
  10   0  10      125.70      118.98     10.02 o 
  11   0  10      472.43      491.60     24.90 o 
 -11   1  10      153.21      160.27     13.78 o 
 -10   1  10       22.37       26.41      8.05 o 
  -9   1  10      207.56      216.15     13.00 o 
  -8   1  10      113.59       95.41      5.65 o 
  -7   1  10      625.28      618.88     14.39 o 
  -6   1  10      157.85      171.24      4.46 o 
  -5   1  10     1943.35     1966.38     39.23 o 
  -4   1  10     1028.96      973.93     17.00 o 
  -3   1  10     2055.01     1943.83     30.00 o 
  -2   1  10      711.00      717.36     11.84 o 
  -1   1  10      328.60      293.60      7.01 o 
   0   1  10      518.86      547.42      7.96 o 
   1   1  10      269.92      230.39      4.14 o 
   2   1  10      723.53      738.46     11.09 o 
   3   1  10     2157.73     2109.24     26.58 o 
   4   1  10     1010.49      983.48     13.87 o 
   5   1  10     1852.80     1856.30     32.26 o 
   6   1  10      171.79      176.62      5.41 o 
   7   1  10      692.63      712.81     16.36 o 
   8   1  10       89.44      101.81     11.00 o 
   9   1  10      195.60      235.58     13.58 o 
  10   1  10       26.55       11.81      9.24 o 
  11   1  10      132.15      110.23     11.78 o 
 -11   2  10      589.32      649.75     29.50 o 
 -10   2  10        7.09       -1.71      7.50 o 
  -9   2  10     1049.13     1111.20     34.02 o 
  -8   2  10     1120.63     1143.20     34.51 o 
  -7   2  10       66.89       52.06      3.94 o 
  -6   2  10     1713.80     1704.14     22.47 o 
  -5   2  10      358.44      342.74      9.44 o 
  -4   2  10      359.19      338.37      8.14 o 
  -3   2  10      369.30      363.21      8.43 o 
  -2   2  10     2782.56     2691.76     37.09 o 
  -1   2  10     2520.87     2463.74     33.79 o 
   0   2  10       41.42       39.44      1.51 o 
   1   2  10     2444.04     2383.33     36.54 o 
   2   2  10     2770.72     2725.40     37.32 o 
   3   2  10      364.40      361.27      7.12 o 
   4   2  10      307.86      279.21      6.25 o 
   5   2  10      364.66      334.60      8.08 o 
   6   2  10     1658.58     1630.48     27.48 o 
   7   2  10       98.95       89.18      4.17 o 
   8   2  10     1150.47     1218.01     35.64 o 
   9   2  10     1074.71     1158.19     34.75 o 
  10   2  10        6.16        8.98      9.27 o 
  11   2  10      559.31      570.76     26.84 o 
 -11   3  10      301.12      247.22     16.59 o 
 -10   3  10      387.91      416.95     20.85 o 
  -9   3  10      213.63      220.17     14.13 o 
  -8   3  10     1007.32     1026.65     31.62 o 
  -7   3  10       24.35       22.87      3.24 o 
  -6   3  10      212.35      198.51      4.81 o 
  -5   3  10     1107.80     1152.40     25.42 o 
  -4   3  10      300.82      329.65      9.27 o 
  -3   3  10      696.97      705.54     10.86 o 
  -2   3  10      853.28      850.64     12.91 o 
  -1   3  10       34.53       35.88      2.03 o 
   0   3  10     3561.50     3571.32     44.74 o 
   1   3  10       35.35       32.49      2.52 o 
   2   3  10      768.86      788.30     13.38 o 
   3   3  10      620.48      639.38     11.18 o 
   4   3  10      262.46      280.92      6.83 o 
   5   3  10     1156.10     1197.92     23.57 o 
   6   3  10      177.38      177.99      6.37 o 
   7   3  10       26.33       29.82      4.66 o 
   8   3  10     1135.34     1213.27     37.93 o 
   9   3  10      209.46      235.06     13.58 o 
  10   3  10      364.65      405.92     20.56 o 
  11   3  10      305.46      288.39     19.08 o 
 -11   4  10       26.25        6.95     13.00 o 
 -10   4  10       30.47       39.44      9.18 o 
  -9   4  10        6.87        0.87      7.27 o 
  -8   4  10      265.80      222.69     12.71 o 
  -7   4  10        3.18        2.61      2.32 o 
  -6   4  10      270.45      282.08      6.28 o 
  -5   4  10        8.26        2.29      2.90 o 
  -4   4  10      967.99      965.44     19.02 o 
  -3   4  10      116.57      118.60      3.33 o 
  -2   4  10      569.57      574.03      8.98 o 
  -1   4  10       35.17       32.11      2.32 o 
   0   4  10      441.56      398.39      6.11 o 
   1   4  10       37.79       35.06      2.61 o 
   2   4  10      621.18      638.51     12.05 o 
   3   4  10      117.10      110.95      5.01 o 
   4   4  10     1019.60     1000.65     23.69 o 
   5   4  10        9.94        0.29      3.21 o 
   6   4  10      217.65      248.29      8.05 o 
   7   4  10        3.54        2.29      5.47 o 
   8   4  10      236.24      214.64     11.96 o 
   9   4  10        5.79        3.19      8.69 o 
  10   4  10       30.52       29.82      9.29 o 
  11   4  10       27.15       16.53     10.66 o 
 -10   5  10     1070.03     1105.52     45.26 o 
  -9   5  10      154.62      154.73     11.44 o 
  -8   5  10      387.08      340.86     16.33 o 
  -7   5  10      113.91       88.86      8.02 o 
  -6   5  10      119.55      112.37      7.21 o 
  -5   5  10      274.80      275.24      7.33 o 
  -4   5  10      342.49      335.24      7.47 o 
  -3   5  10      314.76      316.19      6.66 o 
  -2   5  10      516.05      531.61      9.41 o 
  -1   5  10       80.46       82.58      2.78 o 
   0   5  10     3791.55     3767.14     48.04 o 
   1   5  10       72.16       67.84      1.97 o 
   2   5  10      487.73      497.65     12.16 o 
   3   5  10      366.51      354.18     11.52 o 
   4   5  10      361.70      342.13     10.71 o 
   5   5  10      311.79      291.29      9.87 o 
   6   5  10      142.35      147.21      6.20 o 
   7   5  10       90.05       73.55      7.88 o 
   8   5  10      322.17      327.80     14.16 o 
   9   5  10      160.98      202.86     14.54 o 
  10   5  10     1093.82     1116.88     45.49 o 
 -10   6  10       93.51       83.51     11.81 o 
  -9   6  10      891.59      908.14     35.90 o 
  -8   6  10      284.59      291.86     14.54 o 
  -7   6  10      116.36      109.88     10.71 o 
  -6   6  10      626.49      613.81     17.72 o 
  -5   6  10       42.15       39.84      2.58 o 
  -4   6  10      638.02      627.39     11.93 o 
  -3   6  10       37.23       44.27      2.95 o 
  -2   6  10      156.73      149.26      4.57 o 
  -1   6  10     1998.23     2045.66     32.31 o 
   0   6  10      430.83      402.47      9.56 o 
   1   6  10     1992.11     2036.42     32.26 o 
   2   6  10      193.84      192.32      4.72 o 
   3   6  10       24.24       28.72      1.10 o 
   4   6  10      574.76      607.94     14.27 o 
   5   6  10       43.34       46.10      3.01 o 
   6   6  10      588.78      553.01     12.02 o 
   7   6  10      116.57      106.67      7.73 o 
   8   6  10      294.06      284.94     14.36 o 
   9   6  10      864.01      893.84     34.60 o 
  10   6  10       90.78       76.79     11.32 o 
 -10   7  10       38.18       59.15     13.35 o 
  -9   7  10       30.82       38.80      8.89 o 
  -8   7  10       51.31       47.72      8.69 o 
  -7   7  10      372.86      350.99     15.29 o 
  -6   7  10       35.88       36.69      8.05 o 
  -5   7  10     2627.50     2616.36     48.73 o 
  -4   7  10      518.86      498.40     10.63 o 
  -3   7  10      976.23     1035.40     18.62 o 
  -2   7  10      550.77      543.45     12.68 o 
  -1   7  10      582.45      597.08     13.32 o 
   0   7  10      675.43      680.47     14.22 o 
   1   7  10      636.52      638.51     13.75 o 
   2   7  10      600.98      597.08     12.48 o 
   3   7  10      829.41      891.81     21.34 o 
   4   7  10      495.99      491.60     13.58 o 
   5   7  10     2607.94     2675.89     56.35 o 
   6   7  10       29.57       33.07      5.30 o 
   7   7  10      412.03      429.55     14.82 o 
   8   7  10       59.26       54.78      9.06 o 
   9   7  10       26.47       26.41      8.92 o 
  10   7  10       35.70       32.49     10.08 o 
  -9   8  10      117.95       95.06     11.61 o 
  -8   8  10      194.07      197.56     14.36 o 
  -7   8  10      782.29      767.42     27.33 o 
  -6   8  10      192.70      172.11     11.18 o 
  -5   8  10      373.30      360.63     11.64 o 
  -4   8  10      314.06      322.88      9.18 o 
  -3   8  10      696.05      699.23     15.29 o 
  -2   8  10      574.36      587.96     14.04 o 
  -1   8  10     1077.77     1085.26     22.41 o 
   0   8  10      856.46      892.82     19.31 o 
   1   8  10     1077.84     1085.26     25.80 o 
   2   8  10      578.35      569.95     15.43 o 
   3   8  10      706.03      706.44     18.10 o 
   4   8  10      315.46      328.41     14.80 o 
   5   8  10      373.93      360.63     15.52 o 
   6   8  10      190.33      183.46     10.13 o 
   7   8  10      773.58      794.98     23.02 o 
   8   8  10      196.40      183.92     13.38 o 
   9   8  10      103.61       84.43     11.58 o 
  -8   9  10       37.24       38.57     16.27 o 
  -7   9  10      671.67      685.80     41.90 o 
  -6   9  10       45.54       52.78     12.86 o 
  -5   9  10      595.75      619.75     22.03 o 
  -4   9  10      137.64      139.45      9.24 o 
  -3   9  10     1345.71     1367.22     32.72 o 
  -2   9  10       68.95       58.11      5.18 o 
  -1   9  10      873.19      929.83     26.99 o 
   0   9  10      195.52      200.43      9.15 o 
   1   9  10      850.87      865.58     26.03 o 
   2   9  10       73.61       66.71     10.57 o 
   3   9  10     1398.20     1433.44     42.53 o 
   4   9  10      140.41      130.76     10.89 o 
   5   9  10      601.79      618.04     19.46 o 
   6   9  10       46.00       44.50      7.73 o 
   7   9  10      721.08      757.08     31.85 o 
   8   9  10       45.36       50.12     10.37 o 
  -8  10  10      673.53      622.30     45.00 o 
  -7  10  10      479.15      448.08     30.98 o 
  -6  10  10      226.59      220.17     20.70 o 
  -5  10  10        0.63       -3.76      5.82 o 
  -4  10  10      163.48      148.45      9.96 o 
  -3  10  10      405.48      402.47     15.69 o 
  -2  10  10     1571.92     1578.68     43.26 o 
  -1  10  10      493.42      464.09     16.13 o 
   0  10  10        3.92        9.58      4.31 o 
   1  10  10      500.18      495.39     25.74 o 
   2  10  10     1561.85     1607.20     68.22 o 
   3  10  10      379.12      382.93     17.31 o 
   4  10  10      183.20      189.05     10.77 o 
   5  10  10        0.77       -2.90      6.95 o 
   6  10  10      262.94      241.89     12.71 o 
   7  10  10      499.13      494.61     24.21 o 
   8  10  10      653.60      608.78     31.07 o 
  -7  11  10       44.28       18.24     11.64 o 
  -6  11  10      139.05      116.02     17.95 o 
  -5  11  10      250.22      275.82     15.84 o 
  -4  11  10       65.79       72.39      8.98 o 
  -3  11  10        2.06        4.31      6.37 o 
  -2  11  10      451.13      482.59     17.95 o 
  -1  11  10       86.06       76.79      8.05 o 
   0  11  10      311.00      278.66     13.06 o 
   1  11  10       88.49       84.11     12.16 o 
   2  11  10      397.64      395.70     23.69 o 
   3  11  10        0.02       13.26     10.16 o 
   4  11  10       69.71       60.46      7.93 o 
   5  11  10      258.68      267.95     13.38 o 
   6  11  10      141.32      110.95     10.39 o 
   7  11  10       29.10        6.08     10.74 o 
  -6  12  10      166.37      120.83     20.21 o 
  -5  12  10       11.98       -2.06      8.14 o 
  -4  12  10      365.50      351.63     17.87 o 
  -3  12  10       36.52       25.54      8.08 o 
  -2  12  10      101.57       92.77      9.84 o 
  -1  12  10       79.33       81.33      9.82 o 
   0  12  10        4.15        0.87      6.69 o 
   1  12  10       71.21       69.52     16.45 o 
   2  12  10      110.70      120.08     15.29 o 
   3  12  10       37.45       44.04      9.50 o 
   4  12  10      371.51      388.95     17.46 o 
   5  12  10       12.18        8.66      7.53 o 
   6  12  10      135.17      117.50     13.29 o 
  -4  13  10        8.13        4.02      7.53 o 
  -3  13  10       15.37        5.50      6.95 o 
  -2  13  10      117.54       98.07     10.45 o 
  -1  13  10      187.42      171.24     12.02 o 
   0  13  10     1343.11     1358.45     53.94 o 
   1  13  10      184.44      161.13     20.73 o 
   2  13  10       87.52       77.11     12.25 o 
   3  13  10       21.18       47.49     13.38 o 
   4  13  10       12.88        3.76      7.79 o 
   0  14  10        7.73        4.60      6.92 o 
   1   0  11      143.69      125.37      2.66 o 
   2   0  11      346.51      333.99      6.83 o 
   3   0  11      150.40      146.37      4.52 o 
   4   0  11     3298.95     3345.21     64.95 o 
   5   0  11       53.06       39.00      2.35 o 
   6   0  11     4273.06     4262.91     84.43 o 
   7   0  11       92.44       91.12      6.49 o 
   8   0  11      335.70      334.60     15.58 o 
   9   0  11      239.27      243.48     14.33 o 
  10   0  11       16.06       13.90      8.11 o 
  11   0  11        2.74       -8.37      9.27 o 
 -11   1  11      182.80      155.14     15.26 o 
 -10   1  11      413.87      439.48     21.40 o 
  -9   1  11       22.81       17.37      7.53 o 
  -8   1  11      815.07      890.80     27.42 o 
  -7   1  11      913.82      951.75     23.11 o 
  -6   1  11      202.85      218.15     11.06 o 
  -5   1  11      538.40      532.39     13.35 o 
  -4   1  11      812.00      811.40     18.42 o 
  -3   1  11     1555.65     1569.24     28.32 o 
  -2   1  11     1969.07     1983.03     34.86 o 
  -1   1  11      308.60      295.37      5.27 o 
   0   1  11     2329.85     2294.44     32.60 o 
   1   1  11      296.81      278.08      5.10 o 
   2   1  11     1972.41     1966.38     28.67 o 
   3   1  11     1495.14     1514.45     19.86 o 
   4   1  11      816.33      797.88     12.51 o 
   5   1  11      554.09      526.14     10.92 o 
   6   1  11      200.53      187.16      7.44 o 
   7   1  11      962.87      953.83     19.98 o 
   8   1  11      867.96      910.20     29.77 o 
   9   1  11       16.37       10.68      8.69 o 
  10   1  11      399.58      419.03     21.60 o 
  11   1  11      192.81      153.46     16.01 o 
 -10   2  11      301.80      301.83     17.75 o 
  -9   2  11      499.13      516.03     22.41 o 
  -8   2  11       78.14       84.43      9.70 o 
  -7   2  11       28.79       10.68      4.89 o 
  -6   2  11      196.11      219.65      7.06 o 
  -5   2  11      382.14      382.26     11.32 o 
  -4   2  11     1002.59      995.27     21.48 o 
  -3   2  11       85.96       76.79      3.88 o 
  -2   2  11      950.95     1022.28     15.23 o 
  -1   2  11      968.21      958.06     14.74 o 
   0   2  11      205.30      170.34      3.10 o 
   1   2  11      838.02      868.59     15.06 o 
   2   2  11      872.69      930.84     14.54 o 
   3   2  11      124.93      113.10      3.62 o 
   4   2  11     1100.47     1090.87     19.11 o 
   5   2  11      385.51      396.36     10.16 o 
   6   2  11      169.11      198.02     10.05 o 
   7   2  11       44.62       29.27      4.43 o 
   8   2  11       64.66       79.80      9.12 o 
   9   2  11      494.27      514.50     23.16 o 
  10   2  11      305.57      317.40     19.40 o 
 -10   3  11       42.64       42.04     11.03 o 
  -9   3  11      140.01      137.85     11.18 o 
  -8   3  11      148.18      149.26     11.23 o 
  -7   3  11      335.63      324.73     14.10 o 
  -6   3  11      425.95      431.66      9.90 o 
  -5   3  11      367.91      384.26     10.68 o 
  -4   3  11        2.81        2.06      3.50 o 
  -3   3  11     1782.74     1766.51     28.61 o 
  -2   3  11      386.60      353.54      6.40 o 
  -1   3  11     2486.19     2477.26     35.56 o 
   0   3  11     1521.58     1558.47     21.48 o 
   1   3  11     2437.83     2445.18     38.71 o 
   2   3  11      340.56      308.37      7.18 o 
   3   3  11     1985.07     2001.24     41.12 o 
   4   3  11        4.99        4.89      2.63 o 
   5   3  11      356.78      354.18      8.98 o 
   6   3  11      399.13      371.03     11.15 o 
   7   3  11      337.14      361.91     12.31 o 
   8   3  11      135.28      139.45     10.45 o 
   9   3  11      160.22      227.30     16.42 o 
  10   3  11       40.85       18.82      9.29 o 
 -10   4  11      508.55      504.51     25.22 o 
  -9   4  11      924.19      971.78     38.19 o 
  -8   4  11       51.69       38.57      9.29 o 
  -7   4  11      409.49      420.42     16.04 o 
  -6   4  11      307.46      302.43      8.89 o 
  -5   4  11      265.49      286.65      9.21 o 
  -4   4  11      688.77      678.70     12.42 o 
  -3   4  11       38.06       39.44      2.58 o 
  -2   4  11      236.18      250.98      5.39 o 
  -1   4  11     2391.64     2465.42     35.50 o 
   0   4  11     2024.14     2056.43     27.77 o 
   1   4  11     2323.13     2383.33     38.22 o 
   2   4  11      255.58      266.85      6.66 o 
   3   4  11       16.79       17.95      3.74 o 
   4   4  11      685.43      678.70     17.72 o 
   5   4  11      268.77      265.75      9.44 o 
   6   4  11      310.26      322.88     13.46 o 
   7   4  11      436.15      447.35     15.11 o 
   8   4  11       45.35       22.53      8.72 o 
   9   4  11      926.80     1023.38     39.20 o 
  10   4  11      514.15      534.77     25.97 o 
 -10   5  11       48.08       86.00     13.90 o 
  -9   5  11       77.09       96.74     11.73 o 
  -8   5  11      149.22      144.72     11.87 o 
  -7   5  11      859.22      857.58     27.91 o 
  -6   5  11      198.90      190.90      7.53 o 
  -5   5  11      979.66      968.60     18.01 o 
  -4   5  11       85.79       79.80      3.04 o 
  -3   5  11      385.94      397.03      9.50 o 
  -2   5  11      222.74      217.65      5.01 o 
  -1   5  11      713.81      734.76     12.91 o 
   0   5  11     1817.13     1830.00     27.65 o 
   1   5  11      787.06      820.15     15.61 o 
   2   5  11      183.64      177.52      9.06 o 
   3   5  11      350.63      354.18     10.89 o 
   4   5  11       95.10      103.54      7.96 o 
   5   5  11      917.04      930.84     21.80 o 
   6   5  11      191.65      216.15     10.02 o 
   7   5  11      926.95      988.84     25.68 o 
   8   5  11      174.29      173.90     11.67 o 
   9   5  11       59.58       80.73     11.61 o 
  10   5  11       63.23       53.54     10.94 o 
  -9   6  11      193.53      182.53     13.78 o 
  -8   6  11      146.41      149.26     12.88 o 
  -7   6  11      294.82      292.44     13.38 o 
  -6   6  11      266.09      268.53     13.96 o 
  -5   6  11      246.08      255.85     12.51 o 
  -4   6  11       68.21       59.94      3.42 o 
  -3   6  11      212.75      225.76      6.14 o 
  -2   6  11      184.95      186.70      5.13 o 
  -1   6  11      743.35      774.02     12.31 o 
   0   6  11       28.01       31.91      2.32 o 
   1   6  11      836.57      840.73     14.80 o 
   2   6  11      213.45      240.30     10.54 o 
   3   6  11      220.61      208.71     10.34 o 
   4   6  11       32.55       24.35      6.72 o 
   5   6  11      260.66      242.41     12.19 o 
   6   6  11      213.32      199.47     10.11 o 
   7   6  11      264.32      229.87     10.83 o 
   8   6  11      146.25      148.45     12.86 o 
   9   6  11      177.89      181.17     14.19 o 
  -9   7  11       39.62       40.51      9.53 o 
  -8   7  11      988.07     1021.21     40.25 o 
  -7   7  11      146.25      169.01     13.72 o 
  -6   7  11      288.00      330.90     15.46 o 
  -5   7  11      275.45      280.92     13.12 o 
  -4   7  11      282.00      279.21      7.96 o 
  -3   7  11      770.65      756.16     14.04 o 
  -2   7  11     2479.14     2579.93     46.68 o 
  -1   7  11      357.52      367.12      9.12 o 
   0   7  11       49.35       48.44      3.56 o 
   1   7  11      330.49      334.60      8.08 o 
   2   7  11     2592.51     2647.80     45.52 o 
   3   7  11      806.92      826.98     25.45 o 
   4   7  11      256.47      247.74     12.33 o 
   5   7  11      285.74      266.85     13.90 o 
   6   7  11      317.68      322.27     12.22 o 
   7   7  11      149.47      158.56     11.15 o 
   8   7  11      869.69      889.78     35.53 o 
   9   7  11       38.10       34.25      9.76 o 
  -8   8  11      196.56      196.60     15.26 o 
  -7   8  11      331.43      310.16     17.37 o 
  -6   8  11      819.27      883.70     29.33 o 
  -5   8  11       22.77       16.53      5.53 o 
  -4   8  11     2379.64     2484.04     62.75 o 
  -3   8  11       33.98       29.48      4.05 o 
  -2   8  11      233.63      203.32      7.76 o 
  -1   8  11      292.62      269.63      9.50 o 
   0   8  11        3.15        3.19      2.61 o 
   1   8  11      292.75      291.86      8.72 o 
   2   8  11      190.33      190.44      5.65 o 
   3   8  11       26.51       22.87      3.24 o 
   4   8  11     2333.00     2403.31     51.71 o 
   5   8  11       20.24        8.37      7.79 o 
   6   8  11      827.43      863.58     25.02 o 
   7   8  11      334.97      322.27     14.65 o 
   8   8  11      214.45      192.32     14.62 o 
  -8   9  11      126.03      113.47     16.30 o 
  -7   9  11      165.78      106.67     14.07 o 
  -6   9  11       47.78       49.14     14.56 o 
  -5   9  11      209.41      200.43     11.09 o 
  -4   9  11      206.83      210.68     10.86 o 
  -3   9  11      580.09      583.03     19.72 o 
  -2   9  11      774.72      784.47     24.79 o 
  -1   9  11       30.26       28.00      5.59 o 
   0   9  11     1019.75     1110.07     30.61 o 
   1   9  11       28.04       28.72      5.30 o 
   2   9  11      829.12      827.96     20.56 o 
   3   9  11      570.28      569.14     15.43 o 
   4   9  11      198.18      190.90     11.76 o 
   5   9  11      218.25      195.65     10.94 o 
   6   9  11       46.89       40.51      7.59 o 
   7   9  11      177.13      188.55     11.67 o 
   8   9  11      143.26      142.28     15.03 o 
  -7  10  11       57.55       45.17     16.48 o 
  -6  10  11      387.10      354.18     25.63 o 
  -5  10  11       19.88       15.58      6.57 o 
  -4  10  11      469.20      478.10     19.34 o 
  -3  10  11      133.39      132.32      8.60 o 
  -2  10  11      165.71      165.04     10.05 o 
  -1  10  11      388.21      420.42     16.74 o 
   0  10  11      494.51      533.99     18.10 o 
   1  10  11      443.88      496.89     17.46 o 
   2  10  11      134.16      139.04      7.21 o 
   3  10  11      162.38      156.85     12.36 o 
   4  10  11      454.52      464.09     21.25 o 
   5  10  11       22.56        5.50      7.27 o 
   6  10  11      371.94      371.03     17.69 o 
   7  10  11       45.51       30.03     11.00 o 
  -6  11  11      151.95      156.85     17.49 o 
  -5  11  11      405.96      401.81     19.78 o 
  -4  11  11       28.12       20.33      6.89 o 
  -3  11  11      211.54      207.72     12.74 o 
  -2  11  11      588.97      628.23     24.73 o 
  -1  11  11      204.49      185.77     11.12 o 
   0  11  11      139.34      128.82      9.67 o 
   1  11  11      204.04      221.68     11.15 o 
   2  11  11      563.34      554.63     24.03 o 
   3  11  11      235.16      218.15     14.56 o 
   4  11  11       33.36       24.70      8.11 o 
   5  11  11      438.64      420.42     18.85 o 
   6  11  11      138.05      109.88     13.20 o 
  -4  12  11       66.07       56.58      9.47 o 
  -3  12  11      143.14      139.45     10.86 o 
  -2  12  11       38.97       42.04      8.17 o 
  -1  12  11      625.96      639.38     27.54 o 
   0  12  11       16.72       31.53      7.44 o 
   1  12  11      493.19      495.39     21.19 o 
   2  12  11       40.36       24.35     16.30 o 
   3  12  11      103.94       98.42     10.45 o 
   4  12  11       63.52       75.31     10.34 o 
  -2  13  11      247.21      224.23     15.29 o 
  -1  13  11       82.88       92.11     11.44 o 
   0  13  11        9.98        8.08      6.37 o 
   1  13  11      100.44       73.26      8.45 o 
   2  13  11      221.19      225.76     23.51 o 
   0   0  12      176.54      162.00      4.78 o 
   1   0  12     2684.28     2757.49     46.47 o 
   2   0  12      521.16      524.57     10.13 o 
   3   0  12        3.66        4.60      3.74 o 
   4   0  12     1153.75     1083.03     24.64 o 
   5   0  12      118.31      105.97      4.20 o 
   6   0  12       17.00       21.11      6.11 o 
   7   0  12        1.51        3.50      4.66 o 
   8   0  12       85.16       96.74      9.38 o 
   9   0  12      503.06      521.48     24.09 o 
  10   0  12        5.77       -6.34      8.40 o 
 -10   1  12      189.46      202.37     15.00 o 
  -9   1  12       30.01       22.21      8.02 o 
  -8   1  12      115.91      133.89     10.25 o 
  -7   1  12      525.68      571.57     16.27 o 
  -6   1  12      615.16      665.47     21.08 o 
  -5   1  12     1702.55     1841.67     37.96 o 
  -4   1  12      302.54      294.21      8.74 o 
  -3   1  12      755.68      776.86     15.17 o 
  -2   1  12       61.50       56.58      3.59 o 
  -1   1  12      770.17      763.66     13.17 o 
   0   1  12      550.96      541.86      8.72 o 
   1   1  12      703.82      692.05     11.64 o 
   2   1  12       53.72       55.80      1.77 o 
   3   1  12      769.15      797.88     16.33 o 
   4   1  12      301.58      307.79      8.95 o 
   5   1  12     1783.56     1854.85     48.35 o 
   6   1  12      565.73      563.46     19.40 o 
   7   1  12      460.07      522.23     16.33 o 
   8   1  12      135.26      129.20      8.51 o 
   9   1  12       43.14       36.28      9.84 o 
  10   1  12      177.79      182.07     13.78 o 
 -10   2  12      173.13      187.16     15.84 o 
  -9   2  12      141.56      160.27     12.91 o 
  -8   2  12       23.56       10.68      6.89 o 
  -7   2  12      620.38      610.46     17.66 o 
  -6   2  12     1420.97     1507.82     43.61 o 
  -5   2  12       14.42       14.80      3.13 o 
  -4   2  12     1964.23     2148.51     44.16 o 
  -3   2  12     1120.90     1127.13     25.13 o 
  -2   2  12      747.40      734.76     11.99 o 
  -1   2  12      328.81      308.37      5.39 o 
   0   2  12     2099.84     2153.23     34.75 o 
   1   2  12      332.00      311.96      7.21 o 
   2   2  12      656.99      637.67     11.18 o 
   3   2  12     1135.87     1097.62     18.04 o 
   4   2  12     2029.97     2121.75     37.61 o 
   5   2  12       22.14       17.08      2.95 o 
   6   2  12     1412.18     1596.31     43.52 o 
   7   2  12      610.42      631.65     18.82 o 
   8   2  12       21.12        3.76      5.82 o 
   9   2  12      156.71      178.42     13.17 o 
  10   2  12      174.45      171.67     15.17 o 
 -10   3  12      368.40      339.61     20.70 o 
  -9   3  12      601.61      614.65     26.99 o 
  -8   3  12      142.36      121.96     10.89 o 
  -7   3  12      140.54      132.70      7.06 o 
  -6   3  12      152.02      124.97      9.53 o 
  -5   3  12      620.43      581.38     15.58 o 
  -4   3  12      340.92      360.63     10.34 o 
  -3   3  12      152.32      144.31      4.89 o 
  -2   3  12      490.60      491.60      9.06 o 
  -1   3  12      227.74      217.65      4.52 o 
   0   3  12     1329.80     1321.06     22.27 o 
   1   3  12      210.78      208.71      5.41 o 
   2   3  12      471.95      463.34     10.25 o 
   3   3  12      122.06      117.85      4.81 o 
   4   3  12      386.46      405.92     11.67 o 
   5   3  12      565.91      506.80     13.78 o 
   6   3  12      188.70      146.77      7.01 o 
   7   3  12      164.97      168.58      9.27 o 
   8   3  12      119.58      118.98      8.54 o 
   9   3  12      636.71      697.44     29.65 o 
  10   3  12      388.93      377.63     23.13 o 
  -9   4  12       16.49        8.37      8.08 o 
  -8   4  12      673.14      796.92     31.71 o 
  -7   4  12       18.64       16.27      7.27 o 
  -6   4  12       33.47       48.67      5.70 o 
  -5   4  12      152.77      136.67      6.78 o 
  -4   4  12      147.99      162.87      4.78 o 
  -3   4  12      269.94      281.50      6.28 o 
  -2   4  12      991.49     1024.48     16.33 o 
  -1   4  12      170.20      179.35      4.55 o 
   0   4  12      424.82      410.72      8.98 o 
   1   4  12      177.33      169.44      5.33 o 
   2   4  12      938.13      942.31     19.86 o 
   3   4  12      248.48      252.05      9.18 o 
   4   4  12      122.48      126.13      6.11 o 
   5   4  12      198.16      174.37     10.77 o 
   6   4  12       30.11       40.51      6.92 o 
   7   4  12       13.50       16.82      5.85 o 
   8   4  12      665.94      729.26     23.89 o 
   9   4  12       17.12       20.33     12.13 o 
  -9   5  12      284.89      270.76     17.92 o 
  -8   5  12      412.68      458.96     21.86 o 
  -7   5  12       33.81       24.84      7.30 o 
  -6   5  12      334.10      318.62     14.59 o 
  -5   5  12       27.25       29.48      4.05 o 
  -4   5  12      165.37      158.12      5.56 o 
  -3   5  12       49.47       52.78      2.95 o 
  -2   5  12      647.08      648.88     11.26 o 
  -1   5  12       81.19       77.40      2.98 o 
   0   5  12       38.01       40.28      1.74 o 
   1   5  12       89.83       92.11      4.89 o 
   2   5  12      620.19      653.22     20.01 o 
   3   5  12       67.51       61.79      6.95 o 
   4   5  12      143.83      155.57     10.19 o 
   5   5  12       22.13       22.21      6.43 o 
   6   5  12      319.49      308.37     14.33 o 
   7   5  12       47.75       39.44      6.63 o 
   8   5  12      393.74      414.17     16.62 o 
   9   5  12      276.57      272.44     17.40 o 
  -9   6  12       24.17       30.95     10.97 o 
  -8   6  12      195.25      199.96     15.40 o 
  -7   6  12     1273.25     1256.32     45.84 o 
  -6   6  12      379.38      432.38     17.00 o 
  -5   6  12      135.43      128.44      6.95 o 
  -4   6  12      253.53      259.67      7.67 o 
  -3   6  12     1533.40     1545.06     26.75 o 
  -2   6  12      417.87      407.28      8.25 o 
  -1   6  12      166.69      158.56      4.72 o 
   0   6  12      854.76      879.65     14.13 o 
   1   6  12      155.06      158.56     11.15 o 
   2   6  12      448.04      476.63     17.08 o 
   3   6  12     1455.51     1432.16     39.93 o 
   4   6  12      302.85      294.79     12.86 o 
   5   6  12      148.36      147.21      9.90 o 
   6   6  12      393.32      397.72     14.25 o 
   7   6  12     1282.81     1340.93     39.87 o 
   8   6  12      167.68      149.26     10.39 o 
   9   6  12       32.13       24.35      9.58 o 
  -8   7  12       61.56       63.96     10.34 o 
  -7   7  12      713.52      720.08     28.32 o 
  -6   7  12      673.14      702.85     27.07 o 
  -5   7  12      603.10      592.94     21.54 o 
  -4   7  12      156.04      136.26      6.75 o 
  -3   7  12      653.01      672.51     15.00 o 
  -2   7  12      103.57       86.31      4.11 o 
  -1   7  12      155.33      135.48      5.94 o 
   0   7  12      780.66      778.77     17.08 o 
   1   7  12      176.46      169.44      4.43 o 
   2   7  12      119.31      108.81      8.17 o 
   3   7  12      737.38      737.54     24.03 o 
   4   7  12      138.47      132.32     11.35 o 
   5   7  12      582.93      603.74     22.58 o 
   6   7  12      713.00      752.39     25.19 o 
   7   7  12      719.40      710.99     25.42 o 
   8   7  12       44.90       24.35     11.26 o 
  -8   8  12       39.56       15.98      8.72 o 
  -7   8  12       16.12        9.27      7.27 o 
  -6   8  12       31.57       18.24      7.85 o 
  -5   8  12       35.85       20.33      6.60 o 
  -4   8  12      264.45      245.07      9.58 o 
  -3   8  12      570.78      577.27     20.44 o 
  -2   8  12      317.82      325.34     12.28 o 
  -1   8  12     1431.44     1407.78     40.86 o 
   0   8  12       22.92       23.19      3.76 o 
   1   8  12     1523.21     1541.03     34.75 o 
   2   8  12      355.04      354.18     10.25 o 
   3   8  12      603.79      610.46     21.86 o 
   4   8  12      254.80      229.87     12.39 o 
   5   8  12       35.48       25.71      8.63 o 
   6   8  12       33.94       21.11      7.50 o 
   7   8  12       19.08       17.66      9.29 o 
   8   8  12       31.80       21.43     11.03 o 
  -7   9  12      253.31      207.72     23.05 o 
  -6   9  12       15.28       26.41     12.77 o 
  -5   9  12     1632.35     1730.92     59.47 o 
  -4   9  12      146.08      142.28     10.57 o 
  -3   9  12      355.44      347.17     13.96 o 
  -2   9  12      205.33      206.25      9.79 o 
  -1   9  12      145.25      154.30     10.57 o 
   0   9  12      409.41      370.39     12.45 o 
   1   9  12      125.28      124.97      6.46 o 
   2   9  12      235.26      220.17      9.09 o 
   3   9  12      325.45      301.83      9.47 o 
   4   9  12      158.88      142.69     11.38 o 
   5   9  12     1693.52     1837.30     53.97 o 
   6   9  12        7.29       17.08      8.72 o 
   7   9  12      233.69      222.20     13.70 o 
  -6  10  12      544.08      533.99     39.32 o 
  -5  10  12       58.24       50.12      8.69 o 
  -4  10  12      850.33      838.76     32.52 o 
  -3  10  12      110.76      107.74      8.83 o 
  -2  10  12      199.91      215.66     11.99 o 
  -1  10  12      825.29      774.98     30.32 o 
   0  10  12      108.56       96.07      7.67 o 
   1  10  12      722.35      725.58     22.90 o 
   2  10  12      163.05      141.47      7.70 o 
   3  10  12      106.08       84.11      5.94 o 
   4  10  12      842.28      830.89     34.34 o 
   5  10  12       52.45       32.49      9.90 o 
   6  10  12      564.11      547.42     28.67 o 
  -5  11  12        4.15        2.90      6.37 o 
  -4  11  12       43.03       40.28     12.74 o 
  -3  11  12       53.18       46.33      9.50 o 
  -2  11  12       53.75       59.15      7.59 o 
  -1  11  12       35.42       37.73      7.73 o 
   0  11  12     1074.82     1065.16     41.09 o 
   1  11  12       43.96       35.06      5.44 o 
   2  11  12       35.01       35.27      5.24 o 
   3  11  12       39.39       34.46      8.60 o 
   4  11  12       58.11       45.40      9.18 o 
   5  11  12        2.36        7.24      8.98 o 
  -3  12  12      128.63      114.92     10.57 o 
  -2  12  12      588.24      533.99     26.73 o 
  -1  12  12       76.56       63.15      8.66 o 
   0  12  12       14.29        3.76      5.21 o 
   1  12  12       71.35       46.33      7.41 o 
   2  12  12      604.03      616.36     21.98 o 
   3  12  12      149.18      146.37     14.42 o 
   1   0  13      613.80      578.92     12.28 o 
   2   0  13      138.58      130.76      5.07 o 
   3   0  13      127.85      142.69      6.11 o 
   4   0  13     2986.36     3187.67     65.32 o 
   5   0  13      901.28      919.46     28.90 o 
   6   0  13     1389.66     1465.84     43.00 o 
   7   0  13      152.54      150.94      8.37 o 
   8   0  13        1.10        2.06      6.08 o 
   9   0  13        2.00       -7.85      7.85 o 
  -9   1  13      265.42      278.66     18.73 o 
  -8   1  13      338.94      356.75     18.01 o 
  -7   1  13        6.61       15.98      5.85 o 
  -6   1  13      331.87      311.38     15.00 o 
  -5   1  13      185.27      203.81     10.68 o 
  -4   1  13       17.58       28.93      4.02 o 
  -3   1  13      207.90      185.77      6.49 o 
  -2   1  13      934.85      964.37     19.02 o 
  -1   1  13      576.98      558.63     10.45 o 
   0   1  13     1375.39     1442.47     23.28 o 
   1   1  13      630.14      600.41     10.83 o 
   2   1  13      977.92     1010.35     20.56 o 
   3   1  13      238.53      236.62      7.85 o 
   4   1  13       25.79       25.54      3.45 o 
   5   1  13      181.14      200.43     12.05 o 
   6   1  13      361.90      347.17     15.23 o 
   7   1  13        1.33        5.50      5.18 o 
   8   1  13      292.56      303.01     13.64 o 
   9   1  13      299.53      277.50     17.58 o 
  -9   2  13      274.05      288.97     18.50 o 
  -8   2  13      325.08      335.85     18.10 o 
  -7   2  13      236.55      255.85     10.89 o 
  -6   2  13      277.38      288.39     13.87 o 
  -5   2  13       55.26       51.57      6.34 o 
  -4   2  13      593.59      623.98     15.29 o 
  -3   2  13       41.97       32.49      4.08 o 
  -2   2  13       58.00       55.80      2.81 o 
  -1   2  13     1776.39     1857.77     26.41 o 
   0   2  13       10.41        5.21      2.63 o 
   1   2  13     1935.58     2002.78     32.00 o 
   2   2  13       31.02       33.67      2.58 o 
   3   2  13       72.74       62.08      4.55 o 
   4   2  13      525.35      557.82     14.48 o 
   5   2  13       42.53       26.58      7.01 o 
   6   2  13      342.29      347.81     15.23 o 
   7   2  13      209.01      228.31     10.28 o 
   8   2  13      362.50      347.17     15.23 o 
   9   2  13      273.25      317.40     18.79 o 
  -9   3  13       40.64       54.03      9.76 o 
  -8   3  13      138.48      123.09     11.70 o 
  -7   3  13      665.11      693.84     27.80 o 
  -6   3  13      502.30      503.76     19.08 o 
  -5   3  13      467.32      493.85     17.40 o 
  -4   3  13       65.91       70.65      5.15 o 
  -3   3  13     1091.75     1132.86     22.90 o 
  -2   3  13      506.74      512.18      9.24 o 
  -1   3  13       97.08       96.74      3.01 o 
   0   3  13       83.05       79.80      3.65 o 
   1   3  13       90.00       80.12      3.97 o 
   2   3  13      500.04      518.35     11.61 o 
   3   3  13      948.18      945.43     18.85 o 
   4   3  13       81.24       57.85      7.76 o 
   5   3  13      485.59      477.38     17.84 o 
   6   3  13      435.18      447.35     18.01 o 
   7   3  13      721.74      774.02     25.57 o 
   8   3  13      144.12      131.14     10.13 o 
   9   3  13       41.65       42.25      9.29 o 
  -9   4  13      173.99      150.51     17.11 o 
  -8   4  13      224.08      181.63     13.75 o 
  -7   4  13      654.08      670.74     28.20 o 
  -6   4  13      157.26      152.19     10.92 o 
  -5   4  13        7.90        5.76      3.19 o 
  -4   4  13      188.83      214.15      8.45 o 
  -3   4  13     1074.55     1105.52     19.23 o 
  -2   4  13      225.89      221.19      6.08 o 
  -1   4  13      251.21      258.57      6.02 o 
   0   4  13      865.46      804.63     17.37 o 
   1   4  13      272.99      295.95      8.19 o 
   2   4  13      177.93      172.57      6.25 o 
   3   4  13     1034.56     1023.38     25.05 o 
   4   4  13      196.73      188.55      7.93 o 
   5   4  13        7.84        4.02      6.34 o 
   6   4  13      144.91      145.56     10.28 o 
   7   4  13      617.96      633.36     22.27 o 
   8   4  13      225.09      195.16     11.41 o 
   9   4  13      187.16      188.09     15.87 o 
  -8   5  13      246.09      237.66     16.27 o 
  -7   5  13      491.40      516.03     23.19 o 
  -6   5  13        2.94       -2.29      7.21 o 
  -5   5  13       83.71       83.51      6.23 o 
  -4   5  13       39.03       25.54      4.14 o 
  -3   5  13     1136.61     1168.65     24.44 o 
  -2   5  13      550.31      559.44     11.26 o 
  -1   5  13      731.50      745.88     13.00 o 
   0   5  13       19.35       17.66      3.16 o 
   1   5  13      755.76      767.42     19.81 o 
   2   5  13      566.11      583.85     19.75 o 
   3   5  13     1226.03     1261.16     35.04 o 
   4   5  13       20.17       22.53      6.14 o 
   5   5  13       54.76       52.29      7.12 o 
   6   5  13       10.11        9.58      7.27 o 
   7   5  13      485.79      472.17     17.75 o 
   8   5  13      221.19      167.68     12.33 o 
  -8   6  13      280.03      305.99     19.63 o 
  -7   6  13      152.07      155.57     11.47 o 
  -6   6  13       10.56        7.24      7.79 o 
  -5   6  13       23.64       13.00      4.66 o 
  -4   6  13       35.92       39.84      3.65 o 
  -3   6  13      232.56      253.67      7.59 o 
  -2   6  13      690.85      695.64     14.36 o 
  -1   6  13      930.64      917.41     17.52 o 
   0   6  13      321.63      303.62      6.51 o 
   1   6  13      937.16      965.44     29.62 o 
   2   6  13      708.87      703.75     23.48 o 
   3   6  13      223.09      223.21     11.18 o 
   4   6  13       40.14       29.82      6.89 o 
   5   6  13       22.75       23.51      6.92 o 
   6   6  13       10.31       12.16      7.01 o 
   7   6  13      172.78      186.24     11.15 o 
   8   6  13      241.21      250.98     13.49 o 
  -7   7  13      186.24      132.70     12.94 o 
  -6   7  13      233.02      224.23     13.75 o 
  -5   7  13      699.68      703.75     22.58 o 
  -4   7  13      192.16      179.35      6.83 o 
  -3   7  13      468.60      445.93     12.22 o 
  -2   7  13      582.62      592.10     14.07 o 
  -1   7  13      258.06      232.97      8.31 o 
   0   7  13     1328.20     1348.43     30.00 o 
   1   7  13      295.45      276.37     13.00 o 
   2   7  13      477.22      511.40     19.23 o 
   3   7  13      487.48      500.69     19.02 o 
   4   7  13      203.32      209.20     12.31 o 
   5   7  13      721.96      749.61     29.82 o 
   6   7  13      220.28      228.31     12.33 o 
   7   7  13      169.65      166.37     12.28 o 
  -7   8  13      126.28      108.44     10.97 o 
  -6   8  13     1133.61     1118.00     43.23 o 
  -5   8  13      718.29      702.85     22.56 o 
  -4   8  13      589.08      584.66     17.29 o 
  -3   8  13      254.11      235.06      8.86 o 
  -2   8  13       27.71       22.21      4.34 o 
  -1   8  13      271.87      264.62      9.41 o 
   0   8  13      314.93      313.18      9.64 o 
   1   8  13      281.83      255.29     12.51 o 
   2   8  13       35.85       46.79      7.21 o 
   3   8  13      248.24      250.43     13.46 o 
   4   8  13      601.59      626.52     26.41 o 
   5   8  13      722.44      697.44     29.65 o 
   6   8  13     1100.87     1143.20     36.83 o 
   7   8  13      158.97      131.54     13.67 o 
  -6   9  13       25.45       27.28     13.35 o 
  -5   9  13       78.62       59.94     11.32 o 
  -4   9  13      125.70      123.46      9.84 o 
  -3   9  13       12.15        9.27      4.98 o 
  -2   9  13      163.28      164.61      9.18 o 
  -1   9  13      292.53      288.39     10.97 o 
   0   9  13      584.20      595.43     18.27 o 
   1   9  13      305.79      301.83     11.23 o 
   2   9  13      179.25      162.87     11.29 o 
   3   9  13       17.48       13.26      7.56 o 
   4   9  13      129.75      123.09     13.58 o 
   5   9  13       76.39       87.91     10.86 o 
   6   9  13       34.16       41.58      8.77 o 
  -5  10  13      315.12      304.81     18.42 o 
  -4  10  13      416.32      401.11     19.78 o 
  -3  10  13       57.04       51.57      7.59 o 
  -2  10  13      120.73      131.92      9.38 o 
  -1  10  13      126.95      117.12      7.35 o 
   0  10  13        2.65        1.71      4.02 o 
   1  10  13      119.54      115.30     10.60 o 
   2  10  13       90.63      101.14     11.64 o 
   3  10  13       61.27       62.34     12.62 o 
   4  10  13      352.18      355.48     20.53 o 
   5  10  13      311.85      322.88     17.11 o 
  -3  11  13      370.07      325.94     18.44 o 
  -2  11  13       49.20       40.51      6.72 o 
  -1  11  13       21.09       25.71      5.53 o 
   0  11  13      116.57      120.45      8.22 o 
   1  11  13       13.01        8.98      8.66 o 
   2  11  13       52.70       54.03     12.25 o 
   3  11  13      337.19      325.34     20.27 o 
   0   0  14     1059.57     1067.39     28.90 o 
   1   0  14      564.21      581.38     13.12 o 
   2   0  14      627.25      608.78     13.44 o 
   3   0  14      526.55      556.22     15.26 o 
   4   0  14        0.10        1.45      4.63 o 
   5   0  14        1.26        6.95      5.47 o 
   6   0  14        2.67       15.58      7.79 o 
   7   0  14      248.70      261.32     12.65 o 
   8   0  14       18.24       15.06      6.08 o 
  -8   1  14       10.62       19.11      8.05 o 
  -7   1  14      230.90      233.49     11.96 o 
  -6   1  14      520.68      532.39     21.19 o 
  -5   1  14      353.63      399.75     15.66 o 
  -4   1  14      801.16      848.64     20.82 o 
  -3   1  14     1019.71     1052.97     24.29 o 
  -2   1  14      312.11      330.90      9.90 o 
  -1   1  14      431.11      446.66      8.63 o 
   0   1  14       32.87       33.88      2.58 o 
   1   1  14      406.91      456.04     12.36 o 
   2   1  14      268.44      293.60      8.74 o 
   3   1  14      870.38      886.74     21.28 o 
   4   1  14      801.83      814.30     25.25 o 
   5   1  14      317.60      327.80     14.16 o 
   6   1  14      531.80      541.08     19.81 o 
   7   1  14      285.86      284.94     13.20 o 
   8   1  14       20.10       17.66      7.01 o 
  -8   2  14      337.61      302.43     17.17 o 
  -7   2  14       20.50       18.82     10.19 o 
  -6   2  14      319.78      321.66     15.26 o 
  -5   2  14      587.45      602.09     20.88 o 
  -4   2  14     1077.60     1097.62     25.94 o 
  -3   2  14       75.45       75.60      5.62 o 
  -2   2  14     1095.71     1085.26     25.80 o 
  -1   2  14      540.09      545.83      9.56 o 
   0   2  14      215.02      205.75      5.36 o 
   1   2  14      608.10      654.09     15.66 o 
   2   2  14     1071.77     1177.97     25.68 o 
   3   2  14       68.60       68.68      5.07 o 
   4   2  14      987.99     1013.59     30.34 o 
   5   2  14      602.14      654.96     22.64 o 
   6   2  14      377.33      397.03     16.27 o 
   7   2  14        9.07        8.66      7.21 o 
   8   2  14      333.01      328.41     15.40 o 
  -8   3  14      416.61      443.76     23.66 o 
  -7   3  14      247.71      268.53     16.19 o 
  -6   3  14        6.92        6.69      6.08 o 
  -5   3  14      258.75      236.10     11.50 o 
  -4   3  14       50.26       44.50      4.31 o 
  -3   3  14       27.00       30.95      4.34 o 
  -2   3  14      826.24      910.20     16.42 o 
  -1   3  14       74.63       74.12      2.63 o 
   0   3  14      294.02      325.94      9.21 o 
   1   3  14       78.01       78.00      3.91 o 
   2   3  14      907.96      978.15     24.47 o 
   3   3  14       47.83       53.54      5.24 o 
   4   3  14       44.81       52.29      8.60 o 
   5   3  14      249.68      245.07     11.73 o 
   6   3  14       14.60        8.08      8.14 o 
   7   3  14      257.79      262.42     13.23 o 
   8   3  14      382.42      380.26     16.59 o 
  -8   4  14      122.69      137.04     13.15 o 
  -7   4  14      330.24      340.25     17.58 o 
  -6   4  14      497.67      506.80     22.21 o 
  -5   4  14      189.85      183.46     11.52 o 
  -4   4  14      286.75      291.86      9.87 o 
  -3   4  14      351.35      389.62     12.10 o 
  -2   4  14      159.49      156.41      5.53 o 
  -1   4  14      400.97      386.92      8.72 o 
   0   4  14        3.15        3.19      3.16 o 
   1   4  14      403.91      389.62     12.10 o 
   2   4  14      155.22      149.70      7.06 o 
   3   4  14      401.66      439.48     17.11 o 
   4   4  14      318.30      344.65     13.90 o 
   5   4  14      158.81      173.01     10.74 o 
   6   4  14      515.76      571.57     24.41 o 
   7   4  14      352.14      356.75     15.43 o 
   8   4  14      116.15      129.60     10.45 o 
  -7   5  14      434.76      426.74     21.08 o 
  -6   5  14       36.32       30.40      7.33 o 
  -5   5  14      126.75      122.33      9.41 o 
  -4   5  14       13.86        7.79      4.66 o 
  -3   5  14      141.18      145.56      5.33 o 
  -2   5  14      244.43      241.37      7.41 o 
  -1   5  14      245.35      245.59      6.92 o 
   0   5  14     1493.43     1571.93     36.43 o 
   1   5  14      233.33      244.55      9.58 o 
   2   5  14      186.01      187.16     12.10 o 
   3   5  14      121.88      141.07      9.70 o 
   4   5  14        7.22       11.23      6.05 o 
   5   5  14      130.34      134.67     11.06 o 
   6   5  14       26.84       47.72      9.64 o 
   7   5  14      430.12      438.06     18.53 o 
  -7   6  14      231.39      204.31     14.59 o 
  -6   6  14      374.69      391.64     18.85 o 
  -5   6  14       46.54       56.06      8.17 o 
  -4   6  14      441.18      435.22     15.61 o 
  -3   6  14      206.40      217.16      7.01 o 
  -2   6  14      691.88      659.33     15.72 o 
  -1   6  14      459.05      475.15     11.12 o 
   0   6  14      143.41      129.98      6.98 o 
   1   6  14      475.80      477.38     17.84 o 
   2   6  14      738.13      772.14     25.54 o 
   3   6  14      231.76      250.98     13.49 o 
   4   6  14      480.27      481.84     20.91 o 
   5   6  14       52.42       57.59      9.56 o 
   6   6  14      345.30      352.26     18.53 o 
   7   6  14      216.52      194.69     12.83 o 
  -6   7  14      187.02      181.63     12.86 o 
  -5   7  14      486.58      489.34     22.58 o 
  -4   7  14      178.31      189.51      7.96 o 
  -3   7  14      502.82      491.60     14.33 o 
  -2   7  14      466.74      478.86     11.93 o 
  -1   7  14      100.69       99.08      5.07 o 
   0   7  14       68.59       62.08      8.57 o 
   1   7  14       84.91       87.59      7.96 o 
   2   7  14      457.73      467.01     19.11 o 
   3   7  14      579.11      544.24     23.83 o 
   4   7  14      226.83      232.45     14.54 o 
   5   7  14      477.81      481.84     22.41 o 
   6   7  14      149.48      135.86     11.12 o 
  -6   8  14       48.66       25.19      9.56 o 
  -5   8  14       99.25       92.42     10.13 o 
  -4   8  14       38.15       16.82      4.05 o 
  -3   8  14      345.96      337.09     13.12 o 
  -2   8  14      171.29      173.01      8.51 o 
  -1   8  14      422.81      395.70     14.22 o 
   0   8  14      151.23      156.85     11.09 o 
   1   8  14      425.34      431.66     19.81 o 
   2   8  14      142.29      122.71      9.82 o 
   3   8  14      336.52      313.18     16.27 o 
   4   8  14       44.30       20.33      7.53 o 
   5   8  14      101.43       81.65     10.13 o 
   6   8  14       54.99       37.73     11.29 o 
  -4   9  14      413.54      371.03     15.09 o 
  -3   9  14      494.28      471.44     17.72 o 
  -2   9  14      230.70      206.25      9.79 o 
  -1   9  14       60.68       56.06      5.10 o 
   0   9  14        1.03       -3.76      6.34 o 
   1   9  14       52.81       51.80      8.34 o 
   2   9  14      191.83      180.24     12.33 o 
   3   9  14      464.04      458.24     22.58 o 
   4   9  14      402.92      387.59     20.76 o 
  -3  10  14       11.64        3.50      5.79 o 
  -2  10  14      246.33      235.58     11.50 o 
  -1  10  14      128.94       91.44     10.74 o 
   0  10  14      753.53      791.16     34.46 o 
   1  10  14      172.68      139.85     12.07 o 
   2  10  14      260.98      232.97     16.62 o 
   3  10  14       17.49        4.60      8.11 o 
   1   0  15      361.60      371.69     11.15 o 
   2   0  15      417.62      453.14     13.03 o 
   3   0  15      114.83      118.98      5.94 o 
   4   0  15      200.02      224.23     10.71 o 
   5   0  15       94.73       97.06      8.72 o 
   6   0  15       51.02       58.89      8.63 o 
   7   0  15       93.43       99.43      8.83 o 
  -7   1  15       55.95       40.71      8.45 o 
  -6   1  15      242.51      226.77     13.84 o 
  -5   1  15        6.05       10.13      6.60 o 
  -4   1  15      260.91      276.95     11.90 o 
  -3   1  15       50.83       47.95      4.26 o 
  -2   1  15      277.12      276.95      9.06 o 
  -1   1  15      443.18      475.15     13.35 o 
   0   1  15        2.96        1.71      2.32 o 
   1   1  15      479.81      519.91     13.96 o 
   2   1  15      310.24      309.59     10.19 o 
   3   1  15       46.78       46.33      6.72 o 
   4   1  15      272.90      276.37     13.58 o 
   5   1  15        4.69        7.79      5.79 o 
   6   1  15      227.73      233.49     14.04 o 
   7   1  15       65.82       72.97      9.00 o 
  -7   2  15      362.94      403.86     20.53 o 
  -6   2  15      220.07      222.20     14.22 o 
  -5   2  15      220.66      222.20     12.68 o 
  -4   2  15      108.27      138.26      8.80 o 
  -3   2  15      797.47      882.69     21.22 o 
  -2   2  15      149.00      158.99      6.86 o 
  -1   2  15      186.45      169.01      4.86 o 
   0   2  15      168.99      163.74      6.54 o 
   1   2  15      136.83      149.26     15.81 o 
   2   2  15      122.07      131.14      6.23 o 
   3   2  15      768.21      847.65     24.79 o 
   4   2  15      125.61      147.21     10.34 o 
   5   2  15      215.56      220.66     12.62 o 
   6   2  15      227.88      219.16     14.10 o 
   7   2  15      401.11      409.33     17.89 o 
  -7   3  15       64.98       59.15     10.22 o 
  -6   3  15      327.36      331.50     17.98 o 
  -5   3  15      267.88      240.82     13.20 o 
  -4   3  15      871.55      939.18     30.26 o 
  -3   3  15      303.45      287.81     10.39 o 
  -2   3  15      184.01      173.01      5.39 o 
  -1   3  15      140.35      121.20      5.62 o 
   0   3  15      705.52      728.33     19.28 o 
   1   3  15      125.30      112.03      5.76 o 
   2   3  15      143.22      145.15      7.38 o 
   3   3  15      289.69      296.53     12.31 o 
   4   3  15      763.79      841.72     27.65 o 
   5   3  15      254.37      244.00     13.81 o 
   6   3  15      399.64      411.42     19.34 o 
   7   3  15       59.17       77.40      8.69 o 
  -7   4  15       41.81       47.95     10.13 o 
  -6   4  15       56.99       41.38      8.31 o 
  -5   4  15       26.82       15.58      6.31 o 
  -4   4  15        6.48        6.69      6.43 o 
  -3   4  15       60.06       63.70      4.60 o 
  -2   4  15      822.36      867.60     19.05 o 
  -1   4  15      973.04     1006.04     24.81 o 
   0   4  15      143.86      126.50      6.89 o 
   1   4  15      963.89     1016.87     26.06 o 
   2   4  15      861.87      914.31     23.66 o 
   3   4  15       78.33       69.81      7.38 o 
   4   4  15       12.07       16.53      6.37 o 
   5   4  15       25.75       24.84      7.30 o 
   6   4  15       66.27       60.20     10.05 o 
   7   4  15       39.11       31.53      9.18 o 
  -6   5  15      286.41      303.62     17.78 o 
  -5   5  15     1017.07     1101.01     41.78 o 
  -4   5  15      223.66      238.18     13.12 o 
  -3   5  15       87.95       78.29      4.52 o 
  -2   5  15      272.19      245.59      9.06 o 
  -1   5  15      220.67      212.15      8.92 o 
   0   5  15       78.04       75.60      5.91 o 
   1   5  15      252.79      258.02      9.84 o 
   2   5  15      258.99      254.74     13.03 o 
   3   5  15      114.58      109.51      9.96 o 
   4   5  15      250.09      283.79     15.49 o 
   5   5  15     1029.97     1110.07     41.96 o 
   6   5  15      269.98      286.07     17.84 o 
  -6   6  15      360.48      392.98     20.91 o 
  -5   6  15      167.56      136.26     11.52 o 
  -4   6  15      523.67      554.63     22.44 o 
  -3   6  15      491.32      471.44     14.77 o 
  -2   6  15      155.43      141.07      6.05 o 
  -1   6  15      232.30      251.50     10.80 o 
   0   6  15      358.77      354.18     13.46 o 
   1   6  15      226.25      223.71     13.23 o 
   2   6  15      112.12      103.89      9.00 o 
   3   6  15      524.92      518.35     22.47 o 
   4   6  15      527.48      539.49     23.71 o 
   5   6  15      162.53      122.71     11.70 o 
   6   6  15      348.97      376.30     21.14 o 
  -5   7  15      102.26       87.91     10.22 o 
  -4   7  15      104.30      101.49      9.27 o 
  -3   7  15      377.61      347.17     12.05 o 
  -2   7  15      140.28      124.22      6.46 o 
  -1   7  15      507.87      510.65     21.54 o 
   0   7  15      344.93      327.80     16.01 o 
   1   7  15      462.15      422.54     19.57 o 
   2   7  15      116.10      114.20     10.19 o 
   3   7  15      361.38      361.27     19.40 o 
   4   7  15       93.09      101.49     12.68 o 
   5   7  15      106.16      108.44     13.46 o 
  -4   8  15       84.95       62.08      6.43 o 
  -3   8  15      112.21      101.81      6.86 o 
  -2   8  15      434.90      405.92     20.56 o 
  -1   8  15      200.30      186.24     12.54 o 
   0   8  15       15.58       15.58      6.57 o 
   1   8  15      191.76      200.43     13.49 o 
   2   8  15      424.08      380.93     21.25 o 
   3   8  15      149.90      129.98     13.20 o 
   4   8  15       67.40       53.28      9.18 o 
  -2   9  15      149.27      150.51     12.54 o 
  -1   9  15      184.35      162.44     12.57 o 
   0   9  15        2.32        2.29      6.66 o 
   1   9  15      196.74      183.46     14.74 o 
   2   9  15      141.78      131.92     12.10 o 
   0   0  16      285.31      275.24     18.65 o 
   1   0  16      102.50       94.74      5.62 o 
   2   0  16      405.02      396.36     12.19 o 
   3   0  16      346.70      364.51     16.24 o 
   4   0  16      449.38      456.04     19.63 o 
   5   0  16        0.42        7.79      5.79 o 
   6   0  16      150.45      131.92     10.94 o 
  -6   1  16      156.52      148.45     12.45 o 
  -5   1  16      179.68      174.80     11.23 o 
  -4   1  16      432.92      440.92     19.28 o 
  -3   1  16      494.11      550.61     23.16 o 
  -2   1  16      215.90      240.82     12.16 o 
  -1   1  16       34.06       24.00      6.34 o 
   0   1  16        1.02        3.50      6.69 o 
   1   1  16       20.79       17.08      3.53 o 
   2   1  16      231.33      254.74      9.24 o 
   3   1  16      525.50      591.26     24.00 o 
   4   1  16      360.42      364.51     17.55 o 
   5   1  16      165.36      173.90     11.67 o 
   6   1  16      196.97      200.43     14.45 o 
  -6   2  16       85.17       84.11     10.63 o 
  -5   2  16        0.64       -0.87      5.82 o 
  -4   2  16      112.33      107.74      9.18 o 
  -3   2  16      173.58      163.31      9.99 o 
  -2   2  16      271.11      258.02      9.84 o 
  -1   2  16      820.77      804.63     27.04 o 
   0   2  16     1021.38     1094.23     25.89 o 
   1   2  16      778.25      767.42     20.73 o 
   2   2  16      300.20      277.50     12.48 o 
   3   2  16      170.12      173.01     10.74 o 
   4   2  16      147.46      164.61     10.92 o 
   5   2  16        7.21       14.54      6.60 o 
   6   2  16       60.20       56.58      8.95 o 
  -6   3  16      311.62      303.62     17.20 o 
  -5   3  16      135.13      117.85      9.99 o 
  -4   3  16       77.37       69.81      7.09 o 
  -3   3  16      191.14      182.99     10.13 o 
  -2   3  16      118.98      118.98     10.02 o 
  -1   3  16      532.46      485.57     16.50 o 
   0   3  16      357.97      384.26     14.01 o 
   1   3  16      614.22      572.38     23.60 o 
   2   3  16      114.17       90.80      7.47 o 
   3   3  16      151.88      142.28     10.16 o 
   4   3  16      102.54       68.10      8.14 o 
   5   3  16      139.70      140.26     12.88 o 
   6   3  16      288.18      281.50     17.14 o 
  -5   4  16     1011.09     1144.32     43.75 o 
  -4   4  16      169.35      159.83     10.34 o 
  -3   4  16      346.22      349.72     16.53 o 
  -2   4  16      123.76      112.03      6.49 o 
  -1   4  16       30.62       22.53      4.84 o 
   0   4  16       31.00       42.04      5.50 o 
   1   4  16       39.24       36.28      5.53 o 
   2   4  16      146.24      128.04      8.86 o 
   3   4  16      365.59      426.74     19.69 o 
   4   4  16      157.27      160.70     12.51 o 
   5   4  16     1004.09     1058.50     44.30 o 
  -5   5  16       25.95       33.27      8.45 o 
  -4   5  16       82.25       63.96      7.62 o 
  -3   5  16      183.43      169.01     10.63 o 
  -2   5  16      128.61      116.40      7.35 o 
  -1   5  16      389.47      380.26     13.93 o 
   0   5  16      159.14      155.57      8.48 o 
   1   5  16      392.96      377.63     14.54 o 
   2   5  16      135.94      122.71      9.44 o 
   3   5  16      187.94      202.86     12.60 o 
   4   5  16       73.57       72.68      9.87 o 
   5   5  16       19.40       20.33      7.82 o 
  -4   6  16      194.93      168.58     11.50 o 
  -3   6  16      138.09      135.07     10.28 o 
  -2   6  16       76.65       59.15      6.02 o 
  -1   6  16      266.84      260.77     11.55 o 
   0   6  16      667.36      618.88     22.01 o 
   1   6  16      249.78      213.17     13.41 o 
   2   6  16       78.98       58.37      8.57 o 
   3   6  16      168.25      148.45     11.61 o 
   4   6  16      167.52      177.06     14.04 o 
  -3   7  16      390.88      382.26     19.28 o 
  -2   7  16        3.43        8.37      5.21 o 
  -1   7  16       51.92       34.25      7.56 o 
   0   7  16       26.33       20.04      6.40 o 
   1   7  16       56.84       56.06     10.19 o 
   2   7  16        9.24       -1.71      6.60 o 
   3   7  16      342.47      311.38     18.01 o 
  -1   8  16       59.27       48.44      7.82 o 
   0   8  16      124.53       96.74     15.40 o 
   1   8  16       63.46       34.25      7.76 o 
   1   0  17       97.03      100.79      9.90 o 
   2   0  17        1.82        0.00      2.90 o 
   3   0  17      242.19      205.75     11.73 o 
   4   0  17      275.87      305.99     16.68 o 
   5   0  17       90.75       93.41      9.53 o 
  -5   1  17       39.49       38.57      9.09 o 
  -4   1  17      107.87       95.06      8.31 o 
  -3   1  17      315.55      338.97     15.03 o 
  -2   1  17       54.88       67.26     17.03 o 
  -1   1  17      358.09      379.60     18.56 o 
   0   1  17      230.48      204.80     12.65 o 
   1   1  17      298.32      312.57     15.64 o 
   2   1  17       37.91       34.25      5.59 o 
   3   1  17      313.66      335.85     16.21 o 
   4   1  17       97.32       97.06     10.05 o 
   5   1  17       48.01       51.57      7.82 o 
  -4   2  17      218.62      204.31     24.32 o 
  -3   2  17       83.19       56.58     17.92 o 
  -2   2  17      743.44      740.32     45.37 o 
  -1   2  17       85.18       78.00      9.32 o 
   0   2  17       10.58       11.58      7.53 o 
   1   2  17      101.03       97.06      6.02 o 
   2   2  17      760.28      803.67     29.91 o 
   3   2  17       92.41       91.79      8.17 o 
   4   2  17      245.07      205.29     14.13 o 
  -4   3  17      521.89      520.70     24.06 o 
  -3   3  17       21.21       12.39     11.50 o 
  -2   3  17      116.85       89.82     14.82 o 
  -1   3  17      145.02      150.51     10.86 o 
   0   3  17        2.48        9.58      6.43 o 
   1   3  17      156.85      153.46      9.27 o 
   2   3  17      110.69       97.75      8.08 o 
   3   3  17       34.70       28.00      6.66 o 
   4   3  17      548.88      519.91     25.60 o 
  -3   4  17      118.37       81.33     14.42 o 
  -2   4  17       92.66       55.30     16.45 o 
  -1   4  17      113.59      119.70     10.80 o 
   0   4  17     1212.61     1197.92     37.70 o 
   1   4  17      103.21       91.44      8.14 o 
   2   4  17       75.39       50.35      6.78 o 
   3   4  17      114.63       93.76     10.22 o 
  -3   5  17      140.09      147.61     19.02 o 
  -2   5  17       67.98       53.05     13.87 o 
  -1   5  17      138.31      113.47      7.24 o 
   0   5  17       99.57       78.90      6.95 o 
   1   5  17      117.51       99.78      8.48 o 
   2   5  17       59.87       55.04      8.08 o 
   3   5  17      114.63      107.39     10.57 o 
  -1   6  17       40.54       31.53      5.15 o 
   0   6  17      212.04      202.86     13.09 o 
   1   6  17       51.46       44.04      9.03 o 
   0   0  18      864.94      967.56     56.11 o 
   1   0  18       24.35       18.24     10.74 o 
   2   0  18      462.85      451.70     32.55 o 
  -2   1  18      160.08      169.91     20.85 o 
  -1   1  18      370.17      335.24     26.78 o 
   0   1  18        9.70        7.50      6.89 o 
   1   1  18      393.15      389.62     30.89 o 
   2   1  18      170.80      157.69     18.39 o 
  -1   2  18       49.02       60.75     12.48 o 
   0   2  18       24.62       31.91      7.88 o 
   1   2  18       60.42       68.39     18.01 o 
   0   3  18       65.87       73.55     16.94 o 
                                                 
